# Supplementary material for: Aging characteristics of asphalt binders modified with waste tire and plastic pyrolytic chars
Source: PLoS One. 2021 Aug 19;16(8):e0256030. doi: 10.1371/journal.pone.0256030 (PMC8376042; doi:10.1371/journal.pone.0256030)
Supplement: S1 File — This file includes all the test data of the asphalt binders used in this study. (XLSX) [file pone.0256030.s001.xlsx]

## Sheet: FTIR Spectra
		Absorbance
	Wavenumber	Control_UA	Control_RTFO	Control_PAV	TPCMA_UA	TPCMA_RTFO	TPCMA_PAV	PPCMA_UA	PPCMA_RTFO	PPCMA_PAV
	1999	0.0004	0.0009	0.00286	0.00988	0.02419	0.04378	0.00379	0.00475	0.00829
	1998	0.0004	0.0009	0.00286	0.00988	0.02419	0.04378	0.00379	0.00475	0.00829
	1997	0.0004	0.0009	0.00286	0.00988	0.02419	0.04378	0.00379	0.00475	0.00829
	1996	0.0004	0.0009	0.00286	0.00988	0.02419	0.04378	0.00379	0.00475	0.00829
	1995	0.0004	0.0009	0.00286	0.0098	0.02419	0.04343	0.00379	0.00475	0.00829
	1994	0.0004	0.0009	0.00286	0.0098	0.02419	0.04343	0.00379	0.00475	0.00829
	1993	0.0004	0.0009	0.00286	0.00972	0.02419	0.04343	0.00379	0.00475	0.00829
	1992	0.00035	0.0007875	0.00286	0.00964	0.02419	0.04343	0.00379	0.00475	0.00829
	1991	0.00035	0.0007875	0.00286	0.00964	0.02419	0.04343	0.00379	0.00475	0.00829
	1990	0.00035	0.0007875	0.00286	0.00956	0.02419	0.04343	0.00379	0.00475	0.00788
	1989	0.00035	0.0007875	0.00286	0.00956	0.02419	0.04343	0.00363	0.00475	0.00788
	1988	0.00035	0.0007875	0.00286	0.00949	0.02419	0.04343	0.00363	0.00475	0.00788
	1987	0.0003	0.000675	0.00286	0.00949	0.02419	0.04343	0.00363	0.00445	0.00788
	1986	0.0003	0.000675	0.00286	0.00949	0.02419	0.04343	0.00363	0.00445	0.00788
	1985	0.0003	0.000675	0.00286	0.00949	0.02419	0.04309	0.00346	0.00445	0.00788
	1984	0.0003	0.000675	0.00286	0.00949	0.02419	0.04309	0.00346	0.00445	0.00746
	1983	0.0003	0.000675	0.00286	0.00949	0.02419	0.04309	0.00346	0.00445	0.00746
	1982	0.00025	0.0005625	0.00245	0.00949	0.02419	0.04309	0.00346	0.00416	0.00746
	1981	0.00025	0.0005625	0.00245	0.00941	0.02419	0.04309	0.0033	0.00416	0.00746
	1980	0.00025	0.0005625	0.00245	0.00941	0.02419	0.04309	0.0033	0.00416	0.00746
	1979	0.00025	0.0005625	0.00245	0.00941	0.02419	0.04309	0.0033	0.00416	0.00746
	1978	0.00025	0.0005625	0.00245	0.00941	0.02419	0.04309	0.0033	0.00416	0.00746
	1977	0.00025	0.0005625	0.00245	0.00941	0.02419	0.04309	0.0033	0.00416	0.00746
	1976	0.00025	0.0005625	0.00245	0.00941	0.02419	0.04309	0.0033	0.00416	0.00746
	1975	0.00025	0.0005625	0.00245	0.00949	0.02419	0.04309	0.0033	0.00386	0.00746
	1974	0.00025	0.0005625	0.00245	0.00956	0.02419	0.04309	0.0033	0.00386	0.00746
	1973	0.00025	0.0005625	0.00245	0.00956	0.02419	0.04343	0.0033	0.00386	0.00746
	1972	0.00025	0.0005625	0.00286	0.00964	0.02419	0.04343	0.0033	0.00386	0.00746
	1971	0.00025	0.0005625	0.00286	0.00964	0.02419	0.04343	0.00346	0.00386	0.00746
	1970	0.00025	0.0005625	0.00286	0.00964	0.02419	0.04343	0.00346	0.00386	0.00788
	1969	0.00025	0.0005625	0.00286	0.00972	0.02419	0.04343	0.00346	0.00416	0.00788
	1968	0.00025	0.0005625	0.00286	0.00972	0.02419	0.04343	0.00346	0.00416	0.00788
	1967	0.00025	0.0005625	0.00286	0.00972	0.02419	0.04343	0.00363	0.00416	0.00788
	1966	0.00025	0.0005625	0.00286	0.0098	0.02419	0.04343	0.00363	0.00416	0.00788
	1965	0.00025	0.0005625	0.00286	0.0098	0.02419	0.04343	0.00363	0.00416	0.00788
	1964	0.00025	0.0005625	0.00286	0.00988	0.02419	0.04343	0.00363	0.00416	0.00788
	1963	0.00025	0.0005625	0.00286	0.00988	0.02419	0.04343	0.00363	0.00416	0.00788
	1962	0.00025	0.0005625	0.00286	0.00988	0.02419	0.04343	0.00363	0.00416	0.00788
	1961	0.0003	0.000675	0.00286	0.00988	0.02419	0.04343	0.00363	0.00416	0.00788
	1960	0.0003	0.000675	0.00286	0.00988	0.02419	0.04343	0.00363	0.00416	0.00788
	1959	0.0003	0.000675	0.00286	0.0098	0.02419	0.04343	0.00363	0.00416	0.00788
	1958	0.0003	0.000675	0.00286	0.0098	0.02419	0.04343	0.00363	0.00416	0.00788
	1957	0.0003	0.000675	0.00286	0.00972	0.02419	0.04343	0.00363	0.00416	0.00788
	1956	0.0003	0.000675	0.00286	0.00964	0.02419	0.04378	0.00363	0.00445	0.00788
	1955	0.0003	0.000675	0.00286	0.00964	0.02419	0.04378	0.00363	0.00445	0.00788
	1954	0.0003	0.000675	0.00286	0.00956	0.02419	0.04378	0.00363	0.00445	0.00788
	1953	0.00035	0.0007875	0.00286	0.00956	0.02419	0.04378	0.00363	0.00445	0.00788
	1952	0.00035	0.0007875	0.00326	0.00949	0.02419	0.04378	0.00363	0.00445	0.00788
	1951	0.00035	0.0007875	0.00326	0.00949	0.02419	0.04412	0.00363	0.00445	0.00788
	1950	0.00035	0.0007875	0.00326	0.00949	0.02419	0.04412	0.00363	0.00445	0.00788
	1949	0.00035	0.0007875	0.00326	0.00949	0.02419	0.04412	0.00363	0.00445	0.00788
	1948	0.00035	0.0007875	0.00326	0.00949	0.02419	0.04412	0.00363	0.00475	0.00788
	1947	0.0004	0.0009	0.00326	0.00956	0.02419	0.04446	0.00379	0.00475	0.00788
	1946	0.0004	0.0009	0.00326	0.00964	0.02419	0.04446	0.00379	0.00475	0.00788
	1945	0.0004	0.0009	0.00326	0.00972	0.02454	0.04446	0.00379	0.00475	0.00829
	1944	0.0004	0.0009	0.00326	0.0098	0.02454	0.04446	0.00379	0.00475	0.00829
	1943	0.00045	0.00101	0.00326	0.00988	0.02454	0.0448	0.00379	0.00505	0.00829
	1942	0.00045	0.00101	0.00367	0.00995	0.02454	0.0448	0.00395	0.00505	0.00829
	1941	0.00045	0.00101	0.00367	0.00995	0.02454	0.0448	0.00395	0.00505	0.00829
	1940	0.00045	0.00101	0.00367	0.01003	0.02454	0.0448	0.00395	0.00505	0.00829
	1939	0.0005	0.00112	0.00367	0.01003	0.02488	0.04514	0.00395	0.00505	0.00871
	1938	0.0005	0.00112	0.00367	0.01011	0.02488	0.04514	0.00395	0.00505	0.00871
	1937	0.0005	0.00112	0.00367	0.01011	0.02488	0.04514	0.00395	0.00505	0.00871
	1936	0.0005	0.00112	0.00408	0.01011	0.02488	0.04549	0.00412	0.00535	0.00871
	1935	0.00055	0.00124	0.00408	0.01011	0.02523	0.04549	0.00412	0.00535	0.00871
	1934	0.00055	0.00124	0.00408	0.01011	0.02523	0.04549	0.00412	0.00535	0.00912
	1933	0.00055	0.00124	0.00408	0.01011	0.02523	0.04583	0.00412	0.00535	0.00912
	1932	0.0006	0.00135	0.00449	0.01011	0.02523	0.04583	0.00428	0.00535	0.00912
	1931	0.0006	0.00135	0.00449	0.01011	0.02523	0.04583	0.00428	0.00564	0.00912
	1930	0.0006	0.00135	0.00449	0.01011	0.02557	0.04583	0.00428	0.00564	0.00912
	1929	0.0006	0.00135	0.00449	0.01011	0.02557	0.04617	0.00428	0.00564	0.00912
	1928	0.0006	0.00135	0.00449	0.01011	0.02557	0.04617	0.00428	0.00564	0.00954
	1927	0.00065	0.00146	0.00449	0.01011	0.02557	0.04617	0.00428	0.00564	0.00954
	1926	0.00065	0.00146	0.0049	0.01019	0.02557	0.04651	0.00428	0.00564	0.00954
	1925	0.00065	0.00146	0.0049	0.01019	0.02557	0.04651	0.00428	0.00564	0.00954
	1924	0.00065	0.00146	0.0049	0.01026	0.02557	0.04651	0.00428	0.00564	0.00954
	1923	0.00065	0.00146	0.0049	0.01026	0.02557	0.04685	0.00428	0.00594	0.00995
	1922	0.0007	0.00158	0.0049	0.01034	0.02592	0.04685	0.00428	0.00594	0.00995
	1921	0.0007	0.00158	0.0053	0.01034	0.02592	0.04685	0.00428	0.00594	0.00995
	1920	0.0007	0.00158	0.0053	0.01042	0.02592	0.0472	0.00428	0.00594	0.00995
	1919	0.0007	0.00158	0.0053	0.01042	0.02592	0.0472	0.00428	0.00594	0.00995
	1918	0.0007	0.00158	0.0053	0.0105	0.02592	0.0472	0.00428	0.00594	0.00995
	1917	0.0007	0.00158	0.0053	0.0105	0.02592	0.0472	0.00428	0.00594	0.00995
	1916	0.00075	0.00169	0.0053	0.0105	0.02592	0.04754	0.00428	0.00594	0.01037
	1915	0.00075	0.00169	0.00571	0.01058	0.02592	0.04754	0.00445	0.00594	0.01037
	1914	0.00075	0.00169	0.00571	0.01058	0.02592	0.04754	0.00445	0.00594	0.01037
	1913	0.00075	0.00169	0.00571	0.01058	0.02592	0.04754	0.00445	0.00594	0.01037
	1912	0.00075	0.00169	0.00571	0.01058	0.02592	0.04754	0.00445	0.00594	0.01037
	1911	0.00075	0.00169	0.00571	0.01058	0.02592	0.04754	0.00445	0.00624	0.01037
	1910	0.0008	0.0018	0.00571	0.01065	0.02592	0.04754	0.00445	0.00624	0.01037
	1909	0.0008	0.0018	0.00571	0.01065	0.02592	0.04754	0.00445	0.00624	0.01037
	1908	0.0008	0.0018	0.00571	0.01065	0.02592	0.04754	0.00445	0.00624	0.01037
	1907	0.0008	0.0018	0.00571	0.01065	0.02592	0.04754	0.00445	0.00624	0.01037
	1906	0.0008	0.0018	0.00571	0.01065	0.02592	0.04754	0.00445	0.00624	0.01037
	1905	0.0008	0.0018	0.00571	0.01065	0.02592	0.04754	0.00445	0.00624	0.01037
	1904	0.0008	0.0018	0.00571	0.01065	0.02592	0.04754	0.00445	0.00624	0.01037
	1903	0.0008	0.0018	0.00571	0.01065	0.02592	0.04754	0.00445	0.00624	0.01037
	1902	0.0008	0.0018	0.00571	0.01065	0.02592	0.04754	0.00445	0.00624	0.01037
	1901	0.0008	0.0018	0.00571	0.01073	0.02592	0.04754	0.00445	0.00624	0.01037
	1900	0.0008	0.0018	0.00571	0.01073	0.02592	0.04754	0.00445	0.00624	0.01037
	1899	0.0008	0.0018	0.00571	0.01073	0.02592	0.04754	0.00445	0.00594	0.01037
	1898	0.0008	0.0018	0.00571	0.01073	0.02592	0.04754	0.00445	0.00594	0.01037
	1897	0.0008	0.0018	0.00571	0.01073	0.02592	0.04754	0.00445	0.00594	0.01037
	1896	0.0008	0.0018	0.00571	0.01065	0.02592	0.04754	0.00445	0.00594	0.01037
	1895	0.0008	0.0018	0.00571	0.01065	0.02592	0.04754	0.00445	0.00594	0.00995
	1894	0.0008	0.0018	0.00571	0.01065	0.02592	0.04754	0.00445	0.00594	0.00995
	1893	0.0008	0.0018	0.00571	0.01065	0.02592	0.04754	0.00445	0.00594	0.00995
	1892	0.0008	0.0018	0.00571	0.01065	0.02592	0.0472	0.00445	0.00594	0.00995
	1891	0.0008	0.0018	0.00571	0.01065	0.02592	0.0472	0.00445	0.00594	0.00995
	1890	0.0008	0.0018	0.0053	0.01058	0.02592	0.0472	0.00445	0.00594	0.00995
	1889	0.0008	0.0018	0.0053	0.01058	0.02592	0.0472	0.00445	0.00594	0.00995
	1888	0.0008	0.0018	0.0053	0.01058	0.02592	0.0472	0.00445	0.00594	0.00995
	1887	0.0008	0.0018	0.0053	0.01058	0.02592	0.0472	0.00445	0.00594	0.00954
	1886	0.0008	0.0018	0.0053	0.01058	0.02592	0.0472	0.00445	0.00594	0.00954
	1885	0.0008	0.0018	0.0053	0.01058	0.02592	0.0472	0.00445	0.00564	0.00954
	1884	0.0008	0.0018	0.0053	0.01058	0.02592	0.0472	0.00445	0.00564	0.00954
	1883	0.0008	0.0018	0.0053	0.01058	0.02592	0.0472	0.00445	0.00564	0.00954
	1882	0.0008	0.0018	0.0053	0.01058	0.02592	0.0472	0.00445	0.00564	0.00954
	1881	0.0008	0.0018	0.0053	0.01065	0.02592	0.04754	0.00445	0.00564	0.00954
	1880	0.0008	0.0018	0.0053	0.01065	0.02592	0.04754	0.00445	0.00564	0.00954
	1879	0.0008	0.0018	0.0053	0.01065	0.02592	0.04754	0.00445	0.00564	0.00954
	1878	0.0008	0.0018	0.0053	0.01065	0.02592	0.04754	0.00445	0.00564	0.00954
	1877	0.0008	0.0018	0.0053	0.01065	0.02592	0.04754	0.00445	0.00564	0.00954
	1876	0.0008	0.0018	0.0053	0.01073	0.02592	0.04754	0.00445	0.00564	0.00912
	1875	0.0008	0.0018	0.0053	0.01073	0.02592	0.04754	0.00445	0.00564	0.00912
	1874	0.0008	0.0018	0.0053	0.01073	0.02592	0.04754	0.00445	0.00564	0.00912
	1873	0.0008	0.0018	0.0053	0.01073	0.02592	0.04754	0.00445	0.00564	0.00912
	1872	0.0008	0.0018	0.0053	0.01065	0.02592	0.04754	0.00428	0.00564	0.00912
	1871	0.0008	0.0018	0.0053	0.01065	0.02592	0.04754	0.00428	0.00564	0.00912
	1870	0.0008	0.0018	0.0053	0.01065	0.02592	0.04754	0.00428	0.00564	0.00912
	1869	0.0008	0.0018	0.0053	0.01065	0.02592	0.04754	0.00428	0.00564	0.00912
	1868	0.0008	0.0018	0.0053	0.01065	0.02592	0.04754	0.00428	0.00564	0.00912
	1867	0.0008	0.0018	0.0053	0.01058	0.02592	0.04754	0.00428	0.00564	0.00871
	1866	0.00075	0.00169	0.0053	0.01058	0.02592	0.04754	0.00428	0.00564	0.00871
	1865	0.00075	0.00169	0.0053	0.01058	0.02592	0.04754	0.00428	0.00564	0.00871
	1864	0.00075	0.00169	0.0053	0.01058	0.02592	0.04754	0.00428	0.00564	0.00871
	1863	0.00075	0.00169	0.0053	0.01058	0.02592	0.04754	0.00428	0.00564	0.00871
	1862	0.00075	0.00169	0.0053	0.01058	0.02592	0.04754	0.00428	0.00564	0.00871
	1861	0.00075	0.00169	0.0053	0.01058	0.02592	0.04754	0.00428	0.00564	0.00871
	1860	0.00075	0.00169	0.0053	0.01058	0.02592	0.04754	0.00428	0.00535	0.00871
	1859	0.00075	0.00169	0.00571	0.0105	0.02592	0.04754	0.00428	0.00535	0.00871
	1858	0.00075	0.00169	0.00571	0.0105	0.02592	0.04754	0.00428	0.00535	0.00871
	1857	0.00075	0.00169	0.00571	0.0105	0.02592	0.04754	0.00428	0.00535	0.00871
	1856	0.00075	0.00169	0.00571	0.0105	0.02592	0.04754	0.00428	0.00535	0.00871
	1855	0.00075	0.00169	0.00571	0.0105	0.02592	0.04754	0.00428	0.00535	0.00871
	1854	0.00075	0.00169	0.00571	0.0105	0.02592	0.04754	0.00428	0.00535	0.00871
	1853	0.00075	0.00169	0.00571	0.0105	0.02592	0.04754	0.00428	0.00535	0.00871
	1852	0.00075	0.00169	0.00571	0.0105	0.02592	0.04754	0.00428	0.00535	0.00871
	1851	0.00075	0.00169	0.00571	0.0105	0.02592	0.04754	0.00428	0.00535	0.00871
	1850	0.00075	0.00169	0.00571	0.0105	0.02592	0.04754	0.00428	0.00535	0.00871
	1849	0.00075	0.00169	0.00571	0.0105	0.02592	0.04754	0.00428	0.00535	0.00829
	1848	0.00075	0.00169	0.00571	0.0105	0.02592	0.04754	0.00428	0.00535	0.00829
	1847	0.00075	0.00169	0.00571	0.0105	0.02592	0.04754	0.00428	0.00535	0.00829
	1846	0.00075	0.00169	0.00571	0.0105	0.02592	0.04754	0.00428	0.00535	0.00829
	1845	0.00075	0.00169	0.00571	0.0105	0.02592	0.04754	0.00428	0.00535	0.00829
	1844	0.00075	0.00169	0.0053	0.0105	0.02592	0.04754	0.00428	0.00535	0.00829
	1843	0.00075	0.00169	0.0053	0.0105	0.02592	0.04754	0.00412	0.00535	0.00829
	1842	0.00075	0.00169	0.0053	0.0105	0.02592	0.04754	0.00412	0.00535	0.00788
	1841	0.00075	0.00169	0.0053	0.0105	0.02592	0.04754	0.00412	0.00505	0.00788
	1840	0.00075	0.00169	0.0053	0.0105	0.02592	0.04754	0.00412	0.00505	0.00788
	1839	0.00075	0.00169	0.0053	0.0105	0.02592	0.04754	0.00412	0.00505	0.00788
	1838	0.00075	0.00169	0.0053	0.0105	0.02592	0.04754	0.00412	0.00505	0.00788
	1837	0.00075	0.00169	0.0053	0.0105	0.02592	0.04754	0.00412	0.00505	0.00788
	1836	0.00075	0.00169	0.0053	0.0105	0.02592	0.04754	0.00412	0.00505	0.00788
	1835	0.0007	0.00158	0.0053	0.01042	0.02592	0.04754	0.00412	0.00505	0.00788
	1834	0.0007	0.00158	0.0053	0.01042	0.02592	0.04754	0.00412	0.00505	0.00746
	1833	0.0007	0.00158	0.0053	0.01042	0.02592	0.0472	0.00412	0.00505	0.00746
	1832	0.0007	0.00158	0.0053	0.01042	0.02592	0.0472	0.00395	0.00475	0.00746
	1831	0.0007	0.00158	0.0053	0.01034	0.02592	0.0472	0.00395	0.00475	0.00746
	1830	0.0007	0.00158	0.0053	0.01034	0.02592	0.0472	0.00395	0.00475	0.00746
	1829	0.0007	0.00158	0.0053	0.01034	0.02592	0.0472	0.00395	0.00475	0.00746
	1828	0.0007	0.00158	0.0053	0.01034	0.02592	0.0472	0.00395	0.00475	0.00746
	1827	0.0007	0.00158	0.0053	0.01034	0.02592	0.0472	0.00395	0.00475	0.00746
	1826	0.0007	0.00158	0.0053	0.01034	0.02592	0.0472	0.00395	0.00475	0.00746
	1825	0.0007	0.00158	0.0053	0.01034	0.02592	0.0472	0.00395	0.00475	0.00746
	1824	0.0007	0.00158	0.0053	0.01034	0.02592	0.0472	0.00395	0.00475	0.00746
	1823	0.0007	0.00158	0.0053	0.01034	0.02592	0.0472	0.00395	0.00475	0.00746
	1822	0.0007	0.00158	0.0053	0.01034	0.02592	0.04754	0.00395	0.00475	0.00746
	1821	0.0007	0.00158	0.0053	0.01026	0.02592	0.04754	0.00395	0.00475	0.00746
	1820	0.0007	0.00158	0.0053	0.01026	0.02592	0.04754	0.00395	0.00475	0.00746
	1819	0.0007	0.00158	0.0053	0.01026	0.02592	0.04754	0.00395	0.00475	0.00788
	1818	0.0007	0.00158	0.0053	0.01034	0.02592	0.04754	0.00395	0.00475	0.00788
	1817	0.0007	0.00158	0.0053	0.01034	0.02592	0.04754	0.00395	0.00475	0.00788
	1816	0.0007	0.00158	0.0053	0.01034	0.02592	0.04754	0.00395	0.00475	0.00788
	1815	0.0007	0.00158	0.0053	0.01034	0.02592	0.04788	0.00395	0.00475	0.00788
	1814	0.00075	0.00169	0.0053	0.01034	0.02592	0.04788	0.00395	0.00475	0.00788
	1813	0.00075	0.00169	0.0053	0.01042	0.02592	0.04788	0.00395	0.00505	0.00788
	1812	0.00075	0.00169	0.00571	0.01042	0.02592	0.04788	0.00412	0.00505	0.00829
	1811	0.00075	0.00169	0.00571	0.01042	0.02627	0.04822	0.00412	0.00505	0.00829
	1810	0.00075	0.00169	0.00571	0.01042	0.02627	0.04822	0.00412	0.00505	0.00829
	1809	0.00075	0.00169	0.00571	0.01042	0.02627	0.04822	0.00412	0.00505	0.00829
	1808	0.00075	0.00169	0.00571	0.01042	0.02627	0.04822	0.00412	0.00505	0.00871
	1807	0.00075	0.00169	0.00571	0.0105	0.02627	0.04856	0.00412	0.00505	0.00871
	1806	0.0008	0.0018	0.00571	0.0105	0.02627	0.04856	0.00412	0.00505	0.00871
	1805	0.0008	0.0018	0.00612	0.0105	0.02661	0.04856	0.00412	0.00535	0.00871
	1804	0.0008	0.0018	0.00612	0.0105	0.02661	0.04891	0.00428	0.00535	0.00912
	1803	0.0008	0.0018	0.00612	0.01058	0.02661	0.04891	0.00428	0.00535	0.00912
	1802	0.0008	0.0018	0.00612	0.01058	0.02661	0.04891	0.00428	0.00535	0.00912
	1801	0.00085	0.00191	0.00612	0.01058	0.02661	0.04925	0.00428	0.00535	0.00954
	1800	0.00085	0.00191	0.00653	0.01058	0.02661	0.04925	0.00428	0.00564	0.00954
	1799	0.00085	0.00191	0.00653	0.01065	0.02696	0.04925	0.00428	0.00564	0.00995
	1798	0.00085	0.00191	0.00653	0.01065	0.02696	0.04959	0.00445	0.00564	0.00995
	1797	0.0009	0.00202	0.00694	0.01065	0.02696	0.04959	0.00445	0.00564	0.00995
	1796	0.0009	0.00202	0.00694	0.01073	0.02696	0.04993	0.00445	0.00564	0.01037
	1795	0.0009	0.00202	0.00694	0.01073	0.02696	0.04993	0.00445	0.00594	0.01037
	1794	0.0009	0.00202	0.00694	0.01073	0.0273	0.05027	0.00445	0.00594	0.01078
	1793	0.00095	0.00214	0.00734	0.01081	0.0273	0.05027	0.00445	0.00594	0.0112
	1792	0.00095	0.00214	0.00734	0.01081	0.0273	0.05062	0.00445	0.00594	0.0112
	1791	0.00095	0.00214	0.00734	0.01081	0.0273	0.05062	0.00461	0.00624	0.01161
	1790	0.001	0.00225	0.00775	0.01089	0.0273	0.05096	0.00461	0.00624	0.01161
	1789	0.001	0.00225	0.00775	0.01089	0.02765	0.05096	0.00461	0.00624	0.01203
	1788	0.001	0.00225	0.00775	0.01096	0.02765	0.0513	0.00461	0.00653	0.01244
	1787	0.00105	0.00236	0.00816	0.01096	0.02765	0.05164	0.00461	0.00653	0.01244
	1786	0.00105	0.00236	0.00816	0.01104	0.02765	0.05164	0.00461	0.00653	0.01286
	1785	0.0011	0.00248	0.00816	0.01104	0.02765	0.05198	0.00461	0.00683	0.01327
	1784	0.0011	0.00248	0.00857	0.01104	0.02799	0.05233	0.00478	0.00683	0.01368
	1783	0.0011	0.00248	0.00857	0.01112	0.02799	0.05233	0.00478	0.00683	0.01368
	1782	0.00115	0.00259	0.00898	0.01112	0.02799	0.05267	0.00478	0.00713	0.0141
	1781	0.00115	0.00259	0.00898	0.0112	0.02799	0.05301	0.00478	0.00713	0.01451
	1780	0.0012	0.0027	0.00898	0.0112	0.02834	0.05301	0.00478	0.00713	0.01493
	1779	0.0012	0.0027	0.00938	0.01128	0.02834	0.05335	0.00478	0.00743	0.01534
	1778	0.00125	0.00281	0.00938	0.01128	0.02834	0.05369	0.00494	0.00743	0.01576
	1777	0.00125	0.00281	0.00938	0.01135	0.02834	0.05369	0.00494	0.00743	0.01617
	1776	0.0013	0.00293	0.00979	0.01135	0.02868	0.05404	0.00494	0.00772	0.01659
	1775	0.0013	0.00293	0.00979	0.01143	0.02868	0.05438	0.00494	0.00772	0.01659
	1774	0.0013	0.00293	0.00979	0.01143	0.02868	0.05472	0.00494	0.00772	0.017
	1773	0.00135	0.00304	0.0102	0.01143	0.02868	0.05472	0.00511	0.00802	0.01742
	1772	0.00135	0.00304	0.0102	0.01151	0.02903	0.05506	0.00511	0.00802	0.01783
	1771	0.0014	0.00315	0.01061	0.01151	0.02903	0.0554	0.00511	0.00832	0.01825
	1770	0.0014	0.00315	0.01061	0.01151	0.02903	0.0554	0.00511	0.00832	0.01866
	1769	0.00145	0.00326	0.01061	0.01151	0.02938	0.05575	0.00527	0.00832	0.01908
	1768	0.00145	0.00326	0.01102	0.01159	0.02938	0.05609	0.00527	0.00861	0.01908
	1767	0.0015	0.00338	0.01102	0.01159	0.02938	0.05609	0.00527	0.00861	0.01949
	1766	0.00155	0.00349	0.01102	0.01159	0.02972	0.05643	0.00527	0.00891	0.01991
	1765	0.00155	0.00349	0.01142	0.01159	0.02972	0.05677	0.00544	0.00891	0.02032
	1764	0.0016	0.0036	0.01142	0.01159	0.02972	0.05711	0.00544	0.00921	0.02073
	1763	0.00165	0.00371	0.01183	0.01166	0.03007	0.05711	0.0056	0.00921	0.02115
	1762	0.00165	0.00371	0.01183	0.01166	0.03007	0.05746	0.0056	0.0095	0.02115
	1761	0.0017	0.00382	0.01224	0.01166	0.03041	0.0578	0.0056	0.0098	0.02156
	1760	0.00175	0.00394	0.01224	0.01166	0.03041	0.05814	0.00577	0.0098	0.02198
	1759	0.0018	0.00405	0.01265	0.01174	0.03076	0.05848	0.00577	0.0101	0.02239
	1758	0.00185	0.00416	0.01265	0.01174	0.0311	0.05917	0.00593	0.0104	0.02281
	1757	0.0019	0.00428	0.01306	0.01174	0.0311	0.05951	0.0061	0.01069	0.02322
	1756	0.00195	0.00439	0.01306	0.01174	0.03145	0.05985	0.0061	0.01099	0.02364
	1755	0.002	0.0045	0.01346	0.01182	0.0318	0.06019	0.00626	0.01129	0.02405
	1754	0.00205	0.00461	0.01387	0.01182	0.0318	0.06088	0.00626	0.01158	0.02447
	1753	0.0021	0.00473	0.01428	0.01182	0.03214	0.06122	0.00643	0.01158	0.02488
	1752	0.0022	0.00495	0.01428	0.01182	0.03249	0.0619	0.00659	0.01188	0.02571
	1751	0.00225	0.00506	0.01469	0.01182	0.03249	0.06224	0.00659	0.01218	0.02613
	1750	0.0023	0.00517	0.0151	0.0119	0.03283	0.06293	0.00676	0.01247	0.02654
	1749	0.00235	0.00529	0.0151	0.0119	0.03318	0.06327	0.00692	0.01277	0.02695
	1748	0.0024	0.0054	0.0155	0.0119	0.03318	0.06395	0.00692	0.01307	0.02778
	1747	0.00245	0.00551	0.01591	0.0119	0.03352	0.0643	0.00709	0.01337	0.0282
	1746	0.0025	0.00562	0.01632	0.0119	0.03387	0.06498	0.00725	0.01366	0.02861
	1745	0.0025	0.00562	0.01632	0.01198	0.03387	0.06532	0.00725	0.01396	0.02944
	1744	0.00255	0.00574	0.01673	0.01198	0.03421	0.06566	0.00725	0.01426	0.02986
	1743	0.0026	0.00585	0.01714	0.01198	0.03421	0.06635	0.00741	0.01426	0.03069
	1742	0.0026	0.00585	0.01714	0.01205	0.03456	0.06669	0.00741	0.01455	0.0311
	1741	0.00265	0.00596	0.01754	0.01205	0.03456	0.06703	0.00741	0.01455	0.03193
	1740	0.00265	0.00596	0.01754	0.01213	0.03456	0.06737	0.00758	0.01485	0.03235
	1739	0.00265	0.00596	0.01795	0.01221	0.03456	0.06737	0.00758	0.01485	0.03318
	1738	0.00265	0.00596	0.01836	0.01221	0.03456	0.06772	0.00758	0.01515	0.03359
	1737	0.00265	0.00596	0.01836	0.01229	0.03456	0.06806	0.00758	0.01515	0.03442
	1736	0.0027	0.00607	0.01877	0.01236	0.03491	0.0684	0.00758	0.01515	0.03483
	1735	0.00265	0.00596	0.01877	0.01244	0.03491	0.0684	0.00758	0.01515	0.03566
	1734	0.00265	0.00596	0.01877	0.01244	0.03491	0.06874	0.00758	0.01544	0.03649
	1733	0.00265	0.00596	0.01918	0.01244	0.03491	0.06874	0.00758	0.01544	0.03732
	1732	0.00265	0.00596	0.01918	0.01252	0.03456	0.06908	0.00758	0.01544	0.03815
	1731	0.00265	0.00596	0.01958	0.01252	0.03456	0.06943	0.00741	0.01544	0.03898
	1730	0.00265	0.00596	0.01958	0.01252	0.03456	0.06943	0.00741	0.01574	0.03981
	1729	0.00265	0.00596	0.01999	0.0126	0.03456	0.06977	0.00741	0.01574	0.04064
	1728	0.00265	0.00596	0.0204	0.0126	0.03456	0.07011	0.00741	0.01574	0.04188
	1727	0.00265	0.00596	0.0204	0.0126	0.03456	0.07045	0.00741	0.01604	0.04271
	1726	0.00265	0.00596	0.02081	0.01267	0.03491	0.07079	0.00741	0.01604	0.04396
	1725	0.00265	0.00596	0.02122	0.01267	0.03491	0.07114	0.00741	0.01633	0.0452
	1724	0.0027	0.00607	0.02162	0.01275	0.03491	0.07148	0.00741	0.01633	0.04686
	1723	0.0027	0.00607	0.02203	0.01283	0.03491	0.07216	0.00741	0.01663	0.0481
	1722	0.0027	0.00607	0.02244	0.01283	0.03491	0.0725	0.00741	0.01693	0.04976
	1721	0.00275	0.00619	0.02285	0.01291	0.03525	0.07319	0.00741	0.01723	0.05142
	1720	0.0028	0.0063	0.02326	0.01299	0.03525	0.07387	0.00741	0.01752	0.05308
	1719	0.0028	0.0063	0.02407	0.01306	0.0356	0.07456	0.00741	0.01782	0.05515
	1718	0.00285	0.00641	0.02448	0.01322	0.0356	0.07524	0.00758	0.01812	0.05723
	1717	0.0029	0.00653	0.0253	0.0133	0.03594	0.07627	0.00758	0.01871	0.0593
	1716	0.00295	0.00664	0.02611	0.01337	0.03594	0.07695	0.00758	0.01901	0.06137
	1715	0.003	0.00675	0.02652	0.01345	0.03629	0.07798	0.00774	0.0196	0.06386
	1714	0.0031	0.00698	0.02734	0.01361	0.03663	0.079	0.00774	0.0199	0.06635
	1713	0.00315	0.00709	0.02815	0.01369	0.03698	0.08003	0.00791	0.02049	0.06842
	1712	0.0032	0.0072	0.02897	0.01376	0.03732	0.08105	0.00807	0.02109	0.07091
	1711	0.0033	0.00743	0.02978	0.01392	0.03732	0.08208	0.00807	0.02168	0.0734
	1710	0.00335	0.00754	0.0306	0.014	0.03767	0.08311	0.00824	0.02228	0.07589
	1709	0.00345	0.00776	0.03142	0.01415	0.03802	0.08413	0.0084	0.02287	0.07838
	1708	0.00355	0.00799	0.03223	0.01431	0.03836	0.08516	0.0084	0.02346	0.08045
	1707	0.0036	0.0081	0.03305	0.01446	0.03871	0.08618	0.00857	0.02406	0.08294
	1706	0.0037	0.00833	0.03386	0.01462	0.03905	0.08721	0.00873	0.02465	0.08501
	1705	0.00375	0.00844	0.03468	0.01477	0.0394	0.08824	0.0089	0.02525	0.08709
	1704	0.00385	0.00866	0.0355	0.01493	0.03974	0.08926	0.00906	0.02584	0.08916
	1703	0.00395	0.00889	0.0359	0.01509	0.04009	0.08995	0.00906	0.02643	0.09082
	1702	0.004	0.009	0.03672	0.01524	0.04044	0.09097	0.00923	0.02673	0.09248
	1701	0.00405	0.00911	0.03713	0.0154	0.04078	0.09166	0.00939	0.02732	0.09413
	1700	0.00415	0.00934	0.03794	0.01547	0.04113	0.09234	0.00956	0.02792	0.09538
	1699	0.0042	0.00945	0.03835	0.01563	0.04147	0.09268	0.00956	0.02822	0.09621
	1698	0.00425	0.00956	0.03835	0.01571	0.04147	0.09337	0.00972	0.02851	0.09704
	1697	0.0043	0.00967	0.03876	0.01579	0.04182	0.09371	0.00989	0.02881	0.09745
	1696	0.00435	0.00979	0.03917	0.01586	0.04182	0.09371	0.00989	0.02911	0.09828
	1695	0.0044	0.0099	0.03917	0.01594	0.04216	0.09405	0.01005	0.0294	0.09828
	1694	0.00445	0.01001	0.03917	0.01594	0.04216	0.09405	0.01022	0.0297	0.09828
	1693	0.00445	0.01001	0.03917	0.01594	0.04251	0.09405	0.01022	0.0297	0.09828
	1692	0.0045	0.01013	0.03917	0.01602	0.04251	0.09405	0.01038	0.03	0.09828
	1691	0.0045	0.01013	0.03917	0.01602	0.04251	0.09371	0.01038	0.03	0.09787
	1690	0.0045	0.01013	0.03876	0.01602	0.04251	0.09337	0.01055	0.03	0.09745
	1689	0.0045	0.01013	0.03876	0.01602	0.04251	0.09302	0.01055	0.03	0.09662
	1688	0.0045	0.01013	0.03835	0.01602	0.04251	0.09268	0.01055	0.03	0.09621
	1687	0.0045	0.01013	0.03794	0.01602	0.04251	0.09234	0.01071	0.03	0.09538
	1686	0.0045	0.01013	0.03754	0.01602	0.04251	0.092	0.01071	0.03	0.09455
	1685	0.0045	0.01013	0.03754	0.01602	0.04251	0.09131	0.01071	0.03	0.09413
	1684	0.0045	0.01013	0.03713	0.01602	0.04251	0.09097	0.01088	0.03	0.09331
	1683	0.0045	0.01013	0.03672	0.01594	0.04251	0.09063	0.01088	0.0297	0.09248
	1682	0.0045	0.01013	0.03631	0.01594	0.04251	0.08995	0.01088	0.0297	0.09206
	1681	0.0045	0.01013	0.0359	0.01594	0.04216	0.0896	0.01104	0.0297	0.09165
	1680	0.0045	0.01013	0.0355	0.01594	0.04216	0.08926	0.01104	0.0297	0.09123
	1679	0.0045	0.01013	0.0355	0.01594	0.04216	0.08892	0.01104	0.0297	0.0904
	1678	0.0045	0.01013	0.03509	0.01594	0.04216	0.08858	0.0112	0.0297	0.0904
	1677	0.0045	0.01013	0.03468	0.01594	0.04216	0.08824	0.0112	0.0294	0.08999
	1676	0.0045	0.01013	0.03468	0.01594	0.04216	0.08789	0.0112	0.0294	0.08957
	1675	0.0045	0.01013	0.03427	0.01594	0.04216	0.08755	0.01137	0.0297	0.08957
	1674	0.0045	0.01013	0.03427	0.01602	0.04216	0.08721	0.01137	0.0297	0.08957
	1673	0.0045	0.01013	0.03386	0.01602	0.04216	0.08721	0.01153	0.0297	0.08957
	1672	0.0045	0.01013	0.03386	0.0161	0.04216	0.08687	0.01153	0.0297	0.08957
	1671	0.0045	0.01013	0.03386	0.0161	0.04216	0.08687	0.0117	0.0297	0.08957
	1670	0.00455	0.01024	0.03386	0.01617	0.04216	0.08687	0.0117	0.03	0.08957
	1669	0.00455	0.01024	0.03386	0.01617	0.04216	0.08687	0.01186	0.03	0.08957
	1668	0.0046	0.01035	0.03386	0.01625	0.04216	0.08687	0.01203	0.03	0.08957
	1667	0.0046	0.01035	0.03386	0.01625	0.04216	0.08687	0.01203	0.03029	0.08957
	1666	0.0046	0.01035	0.03386	0.01633	0.04251	0.08687	0.01219	0.03059	0.08999
	1665	0.00465	0.01046	0.03386	0.01633	0.04251	0.08687	0.01236	0.03059	0.08999
	1664	0.0047	0.01057	0.03386	0.01641	0.04251	0.08687	0.01236	0.03089	0.08999
	1663	0.0047	0.01057	0.03386	0.01649	0.04251	0.08687	0.01252	0.03089	0.08999
	1662	0.00475	0.01069	0.03427	0.01656	0.04285	0.08721	0.01269	0.03119	0.08999
	1661	0.0048	0.0108	0.03427	0.01656	0.04285	0.08721	0.01285	0.03148	0.08999
	1660	0.0048	0.0108	0.03427	0.01664	0.04285	0.08721	0.01302	0.03178	0.08999
	1659	0.00485	0.01091	0.03427	0.01672	0.0432	0.08755	0.01302	0.03178	0.08999
	1658	0.0049	0.01103	0.03468	0.0168	0.0432	0.08755	0.01318	0.03208	0.08999
	1657	0.0049	0.01103	0.03468	0.01687	0.04355	0.08755	0.01335	0.03237	0.08999
	1656	0.00495	0.01114	0.03468	0.01695	0.04355	0.08789	0.01351	0.03267	0.08999
	1655	0.005	0.01125	0.03509	0.01695	0.04355	0.08789	0.01368	0.03297	0.08999
	1654	0.00505	0.01136	0.03509	0.01703	0.04389	0.08824	0.01384	0.03326	0.08999
	1653	0.00505	0.01136	0.03509	0.01711	0.04389	0.08824	0.01384	0.03326	0.08999
	1652	0.0051	0.01148	0.0355	0.01718	0.04424	0.08858	0.01401	0.03356	0.08999
	1651	0.00515	0.01159	0.0355	0.01726	0.04424	0.08858	0.01417	0.03386	0.08957
	1650	0.00515	0.01159	0.0355	0.01726	0.04424	0.08892	0.01434	0.03415	0.08957
	1649	0.0052	0.0117	0.0359	0.01734	0.04458	0.08892	0.01434	0.03415	0.08957
	1648	0.00525	0.01181	0.0359	0.01734	0.04458	0.08926	0.0145	0.03445	0.08957
	1647	0.00525	0.01181	0.03631	0.01742	0.04458	0.08926	0.01466	0.03475	0.08957
	1646	0.0053	0.01193	0.03631	0.01742	0.04493	0.0896	0.01466	0.03475	0.08957
	1645	0.0053	0.01193	0.03631	0.01742	0.04493	0.0896	0.01483	0.03505	0.08999
	1644	0.00535	0.01204	0.03672	0.01742	0.04527	0.08995	0.01499	0.03534	0.08999
	1643	0.0054	0.01215	0.03672	0.01742	0.04527	0.09029	0.01499	0.03564	0.08999
	1642	0.00545	0.01226	0.03713	0.01742	0.04527	0.09063	0.01516	0.03564	0.0904
	1641	0.00545	0.01226	0.03754	0.0175	0.04562	0.09097	0.01516	0.03594	0.0904
	1640	0.0055	0.01238	0.03794	0.0175	0.04596	0.09131	0.01532	0.03623	0.09082
	1639	0.00555	0.01249	0.03794	0.01757	0.04596	0.09166	0.01549	0.03653	0.09123
	1638	0.00565	0.01271	0.03835	0.01765	0.04631	0.09234	0.01565	0.03683	0.09165
	1637	0.0057	0.01283	0.03876	0.01773	0.04666	0.09268	0.01565	0.03712	0.09206
	1636	0.00575	0.01294	0.03958	0.01781	0.04666	0.09337	0.01582	0.03742	0.09248
	1635	0.00585	0.01316	0.03998	0.01796	0.047	0.09405	0.01598	0.03772	0.09289
	1634	0.0059	0.01328	0.04039	0.01812	0.04735	0.09473	0.01615	0.03831	0.09372
	1633	0.006	0.0135	0.04121	0.01827	0.04804	0.09542	0.01631	0.03861	0.09455
	1632	0.0061	0.01372	0.04162	0.01843	0.04838	0.09644	0.01648	0.0392	0.09496
	1631	0.0062	0.01395	0.04243	0.01866	0.04873	0.09713	0.01681	0.0398	0.09579
	1630	0.00635	0.01429	0.04284	0.0189	0.04908	0.09815	0.01697	0.04009	0.09704
	1629	0.00645	0.01451	0.04366	0.01913	0.04977	0.09884	0.01714	0.04069	0.09787
	1628	0.00655	0.01474	0.04447	0.01936	0.05011	0.09986	0.01747	0.04128	0.09911
	1627	0.0067	0.01508	0.04529	0.0196	0.0508	0.10089	0.01763	0.04188	0.09994
	1626	0.00685	0.01541	0.0461	0.01983	0.05149	0.10226	0.01796	0.04277	0.10118
	1625	0.00695	0.01564	0.04692	0.02014	0.05184	0.10328	0.01813	0.04336	0.10243
	1624	0.0071	0.01598	0.04814	0.02037	0.05253	0.10431	0.01845	0.04396	0.10409
	1623	0.00725	0.01631	0.04896	0.02068	0.05322	0.10568	0.01878	0.04485	0.10533
	1622	0.0074	0.01665	0.04978	0.02092	0.05391	0.1067	0.01895	0.04574	0.10699
	1621	0.00755	0.01699	0.05059	0.02123	0.05426	0.10807	0.01928	0.04633	0.10823
	1620	0.0077	0.01733	0.05182	0.02146	0.05495	0.1091	0.01961	0.04722	0.10989
	1619	0.00785	0.01766	0.05263	0.02177	0.05564	0.11047	0.01994	0.04811	0.11155
	1618	0.008	0.018	0.05345	0.02208	0.05633	0.11149	0.02027	0.04901	0.11321
	1617	0.0082	0.01845	0.05467	0.02232	0.05702	0.11286	0.0206	0.0496	0.11487
	1616	0.00835	0.01879	0.05549	0.02263	0.05772	0.11423	0.02093	0.05049	0.11653
	1615	0.0085	0.01913	0.0563	0.02294	0.05841	0.1156	0.02126	0.05138	0.11819
	1614	0.00865	0.01946	0.05712	0.02317	0.05875	0.11662	0.02159	0.05227	0.11985
	1613	0.0088	0.0198	0.05834	0.02348	0.05944	0.11799	0.02192	0.05316	0.1215
	1612	0.00895	0.02014	0.05916	0.02372	0.06013	0.11902	0.02224	0.05405	0.12316
	1611	0.00905	0.02036	0.05998	0.02403	0.06083	0.12038	0.02241	0.05465	0.12482
	1610	0.0092	0.0207	0.06079	0.02434	0.06117	0.12141	0.02274	0.05554	0.12648
	1609	0.00935	0.02104	0.06161	0.02457	0.06186	0.12244	0.02307	0.05613	0.12814
	1608	0.00945	0.02126	0.06202	0.02488	0.06221	0.12346	0.02323	0.05702	0.1298
	1607	0.00955	0.02149	0.06283	0.02512	0.06255	0.12449	0.02356	0.05762	0.13104
	1606	0.00965	0.02171	0.06365	0.02535	0.06324	0.12517	0.02373	0.05821	0.1327
	1605	0.00975	0.02194	0.06406	0.02558	0.06359	0.1262	0.02389	0.05881	0.13395
	1604	0.00985	0.02216	0.06446	0.02582	0.06394	0.12688	0.02422	0.0591	0.13477
	1603	0.0099	0.02228	0.06487	0.02597	0.06394	0.12757	0.02422	0.0597	0.13602
	1602	0.00995	0.02239	0.06528	0.02613	0.06428	0.12791	0.02439	0.05999	0.13685
	1601	0.01	0.0225	0.06569	0.02621	0.06463	0.12859	0.02455	0.06029	0.13768
	1600	0.01005	0.02261	0.06569	0.02628	0.06463	0.12893	0.02455	0.06059	0.13809
	1599	0.01005	0.02261	0.06569	0.02628	0.06463	0.12893	0.02455	0.06059	0.13851
	1598	0.01005	0.02261	0.0661	0.02628	0.06463	0.12928	0.02472	0.06059	0.13892
	1597	0.01005	0.02261	0.06569	0.02628	0.06463	0.12928	0.02455	0.06059	0.13892
	1596	0.01005	0.02261	0.06569	0.02621	0.06463	0.12928	0.02455	0.06059	0.13934
	1595	0.01005	0.02261	0.06569	0.02613	0.06463	0.12928	0.02455	0.06029	0.13892
	1594	0.01	0.0225	0.06569	0.02605	0.06463	0.12893	0.02439	0.06029	0.13892
	1593	0.01	0.0225	0.06528	0.02597	0.06428	0.12893	0.02439	0.05999	0.13851
	1592	0.00995	0.02239	0.06487	0.02582	0.06428	0.12859	0.02422	0.0597	0.13809
	1591	0.0099	0.02228	0.06487	0.02574	0.06394	0.12825	0.02422	0.0594	0.13768
	1590	0.00985	0.02216	0.06446	0.02566	0.06359	0.12791	0.02406	0.0591	0.13726
	1589	0.0098	0.02205	0.06406	0.02551	0.06359	0.12757	0.02389	0.05881	0.13643
	1588	0.0097	0.02183	0.06365	0.02543	0.06324	0.12688	0.02373	0.05851	0.1356
	1587	0.00965	0.02171	0.06324	0.02527	0.0629	0.12654	0.02373	0.05821	0.13519
	1586	0.0096	0.0216	0.06242	0.02519	0.06255	0.12586	0.02356	0.05762	0.13436
	1585	0.0095	0.02138	0.06202	0.02504	0.06221	0.12517	0.0234	0.05732	0.13353
	1584	0.00945	0.02126	0.06161	0.02496	0.06186	0.12483	0.02323	0.05702	0.13229
	1583	0.0094	0.02115	0.0612	0.02481	0.06152	0.12415	0.02307	0.05643	0.13146
	1582	0.0093	0.02092	0.06038	0.02473	0.06152	0.12346	0.0229	0.05613	0.13063
	1581	0.00925	0.02081	0.05998	0.02465	0.06117	0.12278	0.0229	0.05584	0.12938
	1580	0.00915	0.02059	0.05957	0.02457	0.06083	0.12209	0.02274	0.05524	0.12855
	1579	0.00905	0.02036	0.05875	0.02442	0.06048	0.12141	0.02257	0.05495	0.12731
	1578	0.009	0.02025	0.05834	0.02434	0.06013	0.12073	0.02241	0.05435	0.12607
	1577	0.0089	0.02003	0.05753	0.02426	0.05944	0.12004	0.02224	0.05376	0.12482
	1576	0.0088	0.0198	0.05712	0.02411	0.0591	0.11936	0.02208	0.05316	0.12358
	1575	0.0087	0.01957	0.0563	0.02403	0.05875	0.11833	0.02175	0.05287	0.12233
	1574	0.00865	0.01946	0.0559	0.02387	0.05841	0.11765	0.02159	0.05198	0.12109
	1573	0.00855	0.01924	0.05508	0.02372	0.05806	0.11662	0.02142	0.05138	0.11943
	1572	0.00845	0.01901	0.05467	0.02348	0.05772	0.11594	0.02109	0.05079	0.11777
	1571	0.00835	0.01879	0.05386	0.02333	0.05737	0.11491	0.02093	0.05019	0.11611
	1570	0.0082	0.01845	0.05304	0.02309	0.05668	0.11423	0.0206	0.0493	0.11445
	1569	0.0081	0.01823	0.05222	0.02294	0.05633	0.1132	0.02043	0.04841	0.1128
	1568	0.008	0.018	0.05141	0.02271	0.05599	0.11218	0.0201	0.04782	0.11072
	1567	0.0079	0.01777	0.05059	0.02247	0.0553	0.11115	0.01977	0.04693	0.10906
	1566	0.00775	0.01744	0.05018	0.02224	0.05495	0.11012	0.01944	0.04604	0.10699
	1565	0.00765	0.01721	0.04937	0.02208	0.0546	0.1091	0.01928	0.04514	0.10533
	1564	0.00755	0.01699	0.04855	0.02185	0.05391	0.10807	0.01895	0.04455	0.10326
	1563	0.0074	0.01665	0.04774	0.02162	0.05357	0.10739	0.01862	0.04366	0.10118
	1562	0.0073	0.01642	0.04692	0.02138	0.05322	0.10636	0.01829	0.04277	0.09953
	1561	0.00715	0.01609	0.0461	0.02123	0.05288	0.10534	0.01796	0.04188	0.09745
	1560	0.00705	0.01586	0.04529	0.021	0.05219	0.10431	0.01763	0.04099	0.09538
	1559	0.00695	0.01564	0.04488	0.02068	0.05184	0.10328	0.01747	0.04039	0.09372
	1558	0.00685	0.01541	0.04406	0.02045	0.05149	0.10226	0.01714	0.0395	0.09165
	1557	0.00675	0.01519	0.04325	0.0203	0.05115	0.10157	0.01681	0.03891	0.08999
	1556	0.00665	0.01496	0.04284	0.02006	0.05046	0.10055	0.01664	0.03802	0.08833
	1555	0.00655	0.01474	0.04202	0.01991	0.05011	0.09986	0.01631	0.03742	0.08667
	1554	0.00645	0.01451	0.04162	0.01967	0.04977	0.09918	0.01615	0.03683	0.08501
	1553	0.00635	0.01429	0.0408	0.01952	0.04942	0.09815	0.01598	0.03623	0.08377
	1552	0.0063	0.01418	0.04039	0.01944	0.04942	0.09747	0.01582	0.03564	0.08252
	1551	0.0062	0.01395	0.03998	0.01928	0.04908	0.09713	0.01565	0.03534	0.08086
	1550	0.00615	0.01384	0.03958	0.01921	0.04873	0.09644	0.01549	0.03475	0.07962
	1549	0.0061	0.01372	0.03917	0.01913	0.04838	0.09576	0.01532	0.03445	0.07879
	1548	0.00605	0.01361	0.03876	0.01905	0.04838	0.09542	0.01516	0.03415	0.07755
	1547	0.006	0.0135	0.03835	0.01897	0.04804	0.09508	0.01499	0.03386	0.07672
	1546	0.00595	0.01339	0.03835	0.0189	0.04804	0.09473	0.01499	0.03356	0.07547
	1545	0.0059	0.01328	0.03794	0.0189	0.04804	0.09439	0.01483	0.03326	0.07464
	1544	0.00585	0.01316	0.03754	0.0189	0.04769	0.09405	0.01466	0.03297	0.07382
	1543	0.00585	0.01316	0.03754	0.01882	0.04769	0.09371	0.01466	0.03267	0.0734
	1542	0.00585	0.01316	0.03754	0.01882	0.04769	0.09371	0.01466	0.03267	0.07257
	1541	0.0058	0.01305	0.03713	0.01882	0.04769	0.09337	0.0145	0.03237	0.07174
	1540	0.0058	0.01305	0.03713	0.01882	0.04735	0.09337	0.0145	0.03237	0.07133
	1539	0.0058	0.01305	0.03713	0.01882	0.04735	0.09302	0.0145	0.03208	0.07091
	1538	0.00575	0.01294	0.03713	0.01882	0.04735	0.09302	0.0145	0.03208	0.0705
	1537	0.00575	0.01294	0.03672	0.01882	0.04735	0.09268	0.01434	0.03208	0.07008
	1536	0.00575	0.01294	0.03672	0.01882	0.04735	0.09268	0.01434	0.03178	0.06967
	1535	0.00575	0.01294	0.03672	0.01882	0.04735	0.09268	0.01434	0.03178	0.06925
	1534	0.00575	0.01294	0.03672	0.01882	0.04735	0.09268	0.01434	0.03178	0.06884
	1533	0.00575	0.01294	0.03672	0.01882	0.04735	0.09268	0.01434	0.03178	0.06842
	1532	0.00575	0.01294	0.03672	0.01882	0.04735	0.09234	0.01434	0.03178	0.06842
	1531	0.00575	0.01294	0.03672	0.01874	0.04735	0.09234	0.01434	0.03178	0.06801
	1530	0.00575	0.01294	0.03672	0.01874	0.04735	0.09234	0.01434	0.03178	0.06801
	1529	0.0058	0.01305	0.03672	0.01874	0.04735	0.09234	0.01434	0.03178	0.06759
	1528	0.0058	0.01305	0.03713	0.01874	0.04769	0.09234	0.01434	0.03178	0.06759
	1527	0.0058	0.01305	0.03713	0.01874	0.04769	0.09268	0.01434	0.03178	0.06759
	1526	0.0058	0.01305	0.03713	0.01874	0.04769	0.09268	0.0145	0.03178	0.06759
	1525	0.00585	0.01316	0.03713	0.01874	0.04769	0.09268	0.0145	0.03208	0.06759
	1524	0.00585	0.01316	0.03754	0.01874	0.04804	0.09268	0.0145	0.03208	0.06759
	1523	0.0059	0.01328	0.03754	0.01882	0.04804	0.09302	0.01466	0.03237	0.06801
	1522	0.00595	0.01339	0.03754	0.01882	0.04804	0.09302	0.01466	0.03237	0.06801
	1521	0.00595	0.01339	0.03794	0.0189	0.04838	0.09337	0.01483	0.03267	0.06842
	1520	0.006	0.0135	0.03835	0.01897	0.04838	0.09371	0.01483	0.03297	0.06842
	1519	0.00605	0.01361	0.03835	0.01905	0.04873	0.09405	0.01499	0.03326	0.06884
	1518	0.0061	0.01372	0.03876	0.01921	0.04908	0.09439	0.01516	0.03356	0.06925
	1517	0.0062	0.01395	0.03917	0.01928	0.04942	0.09473	0.01532	0.03386	0.07008
	1516	0.00625	0.01406	0.03958	0.01936	0.04942	0.09508	0.01532	0.03415	0.0705
	1515	0.0063	0.01418	0.03998	0.01952	0.04977	0.09576	0.01549	0.03475	0.07091
	1514	0.0064	0.0144	0.04039	0.01967	0.05011	0.0961	0.01565	0.03505	0.07174
	1513	0.0065	0.01463	0.0408	0.01975	0.05046	0.09679	0.01598	0.03564	0.07257
	1512	0.0066	0.01485	0.04162	0.01991	0.0508	0.09747	0.01615	0.03594	0.0734
	1511	0.00665	0.01496	0.04202	0.02006	0.05149	0.09815	0.01631	0.03653	0.07423
	1510	0.0068	0.0153	0.04284	0.02022	0.05184	0.09884	0.01664	0.03712	0.07506
	1509	0.0069	0.01553	0.04325	0.02045	0.05219	0.09952	0.01681	0.03772	0.07589
	1508	0.007	0.01575	0.04406	0.02061	0.05253	0.10055	0.01714	0.03831	0.07672
	1507	0.00715	0.01609	0.04488	0.02076	0.05322	0.10123	0.0173	0.03891	0.07796
	1506	0.00725	0.01631	0.0457	0.021	0.05357	0.10226	0.01763	0.0398	0.07921
	1505	0.0074	0.01665	0.04651	0.02123	0.05426	0.10328	0.0178	0.04039	0.08004
	1504	0.00755	0.01699	0.04733	0.02146	0.05495	0.10397	0.01813	0.04099	0.08128
	1503	0.00765	0.01721	0.04814	0.0217	0.0553	0.10499	0.01845	0.04188	0.08252
	1502	0.00785	0.01766	0.04896	0.02193	0.05599	0.10602	0.01878	0.04247	0.08377
	1501	0.008	0.018	0.04978	0.02224	0.05668	0.10739	0.01911	0.04336	0.08501
	1500	0.00815	0.01834	0.051	0.02247	0.05737	0.10841	0.01944	0.04425	0.08667
	1499	0.0083	0.01868	0.05182	0.02278	0.05806	0.10978	0.01977	0.04514	0.08791
	1498	0.0085	0.01913	0.05304	0.02309	0.05875	0.11081	0.02027	0.04604	0.08916
	1497	0.0087	0.01957	0.05426	0.02341	0.05979	0.11218	0.0206	0.04693	0.09082
	1496	0.0089	0.02003	0.05549	0.02372	0.06048	0.11389	0.02109	0.04811	0.09248
	1495	0.0091	0.02048	0.05671	0.02403	0.06152	0.11525	0.02142	0.0493	0.09455
	1494	0.00935	0.02104	0.05834	0.02434	0.06255	0.11696	0.02192	0.05049	0.09621
	1493	0.0096	0.0216	0.05957	0.02473	0.06359	0.11867	0.02241	0.05168	0.09828
	1492	0.0099	0.02228	0.0612	0.02512	0.06463	0.12038	0.02307	0.05316	0.10077
	1491	0.01015	0.02284	0.06324	0.02543	0.06601	0.12278	0.02373	0.05465	0.10326
	1490	0.0105	0.02363	0.06528	0.02589	0.06739	0.12483	0.02439	0.05643	0.10575
	1489	0.0109	0.02453	0.06732	0.02628	0.06877	0.12757	0.02505	0.05821	0.10906
	1488	0.0113	0.02543	0.07018	0.02675	0.07085	0.1303	0.02603	0.06059	0.11238
	1487	0.0118	0.02655	0.07303	0.02722	0.07292	0.13372	0.02702	0.06296	0.11653
	1486	0.01235	0.02779	0.0767	0.02776	0.07534	0.13783	0.02818	0.06593	0.12109
	1485	0.013	0.02925	0.08078	0.0283	0.07811	0.14227	0.02949	0.0692	0.1269
	1484	0.01375	0.03094	0.08527	0.02893	0.08122	0.14774	0.03114	0.07336	0.13312
	1483	0.01465	0.03296	0.09058	0.0297	0.08502	0.1539	0.03295	0.07781	0.14058
	1482	0.01565	0.03521	0.0967	0.03048	0.08916	0.16074	0.0351	0.08286	0.14929
	1481	0.01675	0.03769	0.10363	0.03142	0.094	0.16895	0.0374	0.0888	0.15883
	1480	0.018	0.0405	0.11138	0.03258	0.09919	0.17784	0.04004	0.09534	0.16961
	1479	0.0194	0.04365	0.11954	0.03383	0.10506	0.18776	0.04301	0.10247	0.18163
	1478	0.0209	0.04702	0.12893	0.03546	0.11163	0.1987	0.04614	0.11048	0.1949
	1477	0.0226	0.05085	0.13913	0.03756	0.11854	0.21033	0.0496	0.1191	0.20942
	1476	0.02435	0.05479	0.14974	0.04005	0.1258	0.22333	0.05339	0.1283	0.22476
	1475	0.02625	0.05906	0.16116	0.04316	0.13375	0.23701	0.05718	0.13781	0.24135
	1474	0.02825	0.06356	0.1734	0.04697	0.14204	0.25137	0.06146	0.1482	0.25877
	1473	0.03035	0.06829	0.18605	0.05132	0.15068	0.26642	0.06575	0.1589	0.27701
	1472	0.0325	0.07312	0.1987	0.0563	0.15967	0.28215	0.07019	0.16988	0.29609
	1471	0.0347	0.07808	0.21216	0.06174	0.16865	0.29822	0.07464	0.18117	0.31517
	1470	0.0369	0.08303	0.22522	0.06742	0.17798	0.31464	0.07926	0.19246	0.33466
	1469	0.0391	0.08797	0.23786	0.07325	0.18662	0.33071	0.08371	0.20344	0.35415
	1468	0.0412	0.0927	0.2501	0.07893	0.19526	0.34645	0.08799	0.21443	0.37322
	1467	0.04325	0.09731	0.26194	0.08429	0.20356	0.36149	0.09211	0.22453	0.39147
	1466	0.04515	0.10159	0.27295	0.08919	0.21116	0.37586	0.0959	0.23404	0.40847
	1465	0.0469	0.10552	0.28315	0.09355	0.21807	0.3892	0.09936	0.24295	0.42464
	1464	0.0485	0.10913	0.29172	0.0972	0.22429	0.40151	0.10249	0.25067	0.43916
	1463	0.0499	0.11228	0.29947	0.10023	0.22948	0.41211	0.10513	0.2578	0.45243
	1462	0.0511	0.11497	0.306	0.10264	0.23397	0.42169	0.10743	0.26344	0.46362
	1461	0.05205	0.11711	0.3113	0.10443	0.23743	0.42955	0.10925	0.26819	0.47316
	1460	0.05285	0.11891	0.31498	0.10583	0.24019	0.43605	0.11056	0.27176	0.48104
	1459	0.0534	0.12015	0.31742	0.10669	0.24192	0.44118	0.11155	0.27443	0.48726
	1458	0.05375	0.12094	0.31865	0.10723	0.24296	0.4446	0.11205	0.27591	0.49141
	1457	0.0539	0.12127	0.31865	0.10731	0.24296	0.44665	0.11205	0.27621	0.4939
	1456	0.0538	0.12105	0.31742	0.107	0.24192	0.44734	0.11172	0.27562	0.49431
	1455	0.05355	0.12049	0.31498	0.10622	0.24054	0.44631	0.11106	0.27383	0.49348
	1454	0.05315	0.11959	0.31171	0.10513	0.23812	0.44392	0.1099	0.27146	0.49099
	1453	0.05255	0.11824	0.30763	0.10365	0.23535	0.44084	0.10859	0.26819	0.48685
	1452	0.0518	0.11655	0.30233	0.10187	0.2319	0.43639	0.10694	0.26403	0.48146
	1451	0.05095	0.11464	0.29702	0.09992	0.2281	0.43092	0.10496	0.25958	0.47524
	1450	0.05	0.1125	0.2905	0.09782	0.22395	0.42476	0.10298	0.25453	0.46777
	1449	0.049	0.11025	0.28397	0.0958	0.21946	0.41792	0.10068	0.24918	0.45948
	1448	0.0479	0.10778	0.27703	0.0937	0.21462	0.41074	0.09837	0.24354	0.45077
	1447	0.04675	0.10519	0.26969	0.09176	0.21012	0.40288	0.09606	0.2376	0.44165
	1446	0.0456	0.1026	0.26275	0.08981	0.20494	0.39501	0.09359	0.23166	0.43211
	1445	0.0444	0.0999	0.255	0.08802	0.2001	0.3868	0.09112	0.22542	0.42216
	1444	0.04315	0.09709	0.24766	0.08624	0.19492	0.37825	0.08865	0.21919	0.41179
	1443	0.0419	0.09427	0.2399	0.08445	0.19008	0.36936	0.08618	0.21265	0.40142
	1442	0.04065	0.09146	0.23256	0.08274	0.1849	0.36047	0.08354	0.20641	0.39064
	1441	0.03935	0.08854	0.22481	0.08087	0.17971	0.35158	0.08107	0.19988	0.37986
	1440	0.0381	0.08572	0.21746	0.079	0.17487	0.34234	0.07843	0.19364	0.36866
	1439	0.0368	0.0828	0.20971	0.07714	0.16969	0.33311	0.07596	0.18711	0.35788
	1438	0.0355	0.07988	0.20237	0.07512	0.16451	0.32387	0.07349	0.18058	0.34668
	1437	0.03425	0.07706	0.19462	0.07302	0.15967	0.31464	0.07085	0.17434	0.33549
	1436	0.033	0.07425	0.18727	0.07076	0.15448	0.30541	0.06838	0.1681	0.32429
	1435	0.03175	0.07144	0.18034	0.06851	0.14964	0.29617	0.06607	0.16187	0.31351
	1434	0.0305	0.06863	0.17299	0.0661	0.14481	0.28728	0.0636	0.15563	0.30231
	1433	0.0293	0.06592	0.16606	0.06376	0.13997	0.27839	0.0613	0.14969	0.29153
	1432	0.0281	0.06323	0.15953	0.06127	0.13548	0.2695	0.05899	0.14405	0.28116
	1431	0.02695	0.06064	0.153	0.05886	0.13098	0.26095	0.05668	0.13811	0.27079
	1430	0.0258	0.05805	0.14647	0.05645	0.12649	0.2524	0.05454	0.13276	0.26084
	1429	0.0247	0.05557	0.14035	0.05412	0.122	0.24419	0.0524	0.12741	0.2513
	1428	0.02365	0.05321	0.13464	0.05194	0.1182	0.23666	0.05042	0.12236	0.24176
	1427	0.0227	0.05108	0.12893	0.04992	0.11405	0.22914	0.04844	0.11761	0.23306
	1426	0.02175	0.04894	0.12362	0.04813	0.11025	0.22196	0.04663	0.11286	0.22476
	1425	0.02085	0.04691	0.11914	0.0465	0.10679	0.21546	0.04498	0.1087	0.21688
	1424	0.02005	0.04511	0.11424	0.04502	0.10368	0.20896	0.0435	0.10484	0.20942
	1423	0.0193	0.04342	0.11016	0.04378	0.10057	0.20315	0.04202	0.10128	0.20278
	1422	0.0186	0.04185	0.10649	0.04269	0.0978	0.19802	0.0407	0.09771	0.19656
	1421	0.01795	0.04039	0.10282	0.04176	0.09504	0.19323	0.03955	0.09474	0.19117
	1420	0.01735	0.03904	0.09955	0.0409	0.09262	0.18844	0.03839	0.09207	0.18578
	1419	0.01685	0.03791	0.0971	0.04012	0.09055	0.18468	0.0374	0.08969	0.18122
	1418	0.0164	0.0369	0.09425	0.03942	0.08882	0.18092	0.03658	0.08732	0.17749
	1417	0.01595	0.03589	0.09221	0.0388	0.08709	0.1775	0.03576	0.08554	0.17376
	1416	0.0156	0.0351	0.09017	0.03826	0.08536	0.17476	0.0351	0.08375	0.17044
	1415	0.01525	0.03431	0.08813	0.03771	0.08398	0.17203	0.0346	0.08227	0.16754
	1414	0.015	0.03375	0.0869	0.03725	0.08294	0.16997	0.03411	0.08108	0.16505
	1413	0.01475	0.03319	0.08527	0.03686	0.08191	0.16792	0.03361	0.07989	0.16297
	1412	0.01455	0.03274	0.08446	0.03647	0.08122	0.16621	0.03328	0.079	0.16131
	1411	0.01435	0.03229	0.08323	0.03616	0.08052	0.16484	0.03295	0.07811	0.15966
	1410	0.0142	0.03195	0.08242	0.03585	0.07983	0.16348	0.03263	0.07752	0.15841
	1409	0.0141	0.03173	0.0816	0.03554	0.07914	0.16245	0.03246	0.07692	0.15717
	1408	0.014	0.0315	0.08119	0.0353	0.0788	0.16142	0.0323	0.07663	0.15592
	1407	0.0139	0.03127	0.08078	0.03507	0.07845	0.16074	0.03213	0.07603	0.15509
	1406	0.01385	0.03116	0.08038	0.03484	0.07845	0.16006	0.03213	0.07573	0.15427
	1405	0.0138	0.03105	0.07997	0.03468	0.07811	0.15971	0.03197	0.07573	0.15385
	1404	0.0138	0.03105	0.07997	0.03445	0.07811	0.15937	0.03197	0.07544	0.15344
	1403	0.0138	0.03105	0.07997	0.03429	0.07845	0.15937	0.03197	0.07544	0.15302
	1402	0.01385	0.03116	0.07997	0.03421	0.07845	0.15937	0.03197	0.07573	0.15302
	1401	0.01395	0.03139	0.08038	0.03406	0.0788	0.15971	0.03213	0.07603	0.15344
	1400	0.01405	0.03161	0.08119	0.03398	0.07914	0.1604	0.0323	0.07633	0.15385
	1399	0.0142	0.03195	0.08201	0.0339	0.07983	0.16142	0.03263	0.07692	0.15468
	1398	0.01435	0.03229	0.08323	0.0339	0.08052	0.16279	0.03295	0.07781	0.15634
	1397	0.0146	0.03285	0.08446	0.0339	0.08156	0.1645	0.03328	0.079	0.158
	1396	0.0149	0.03352	0.08609	0.0339	0.0826	0.16655	0.03378	0.08049	0.16049
	1395	0.0153	0.03442	0.08854	0.03406	0.08433	0.16929	0.03444	0.08197	0.16339
	1394	0.01575	0.03544	0.09098	0.03429	0.08605	0.17271	0.03526	0.08405	0.16712
	1393	0.01625	0.03656	0.09425	0.0346	0.08813	0.17647	0.03625	0.08672	0.17168
	1392	0.01685	0.03791	0.09751	0.03515	0.0902	0.18058	0.0374	0.0894	0.17707
	1391	0.0175	0.03938	0.10159	0.03593	0.09297	0.18571	0.03856	0.09266	0.18288
	1390	0.01825	0.04106	0.10567	0.03686	0.09573	0.19084	0.03988	0.09623	0.18951
	1389	0.019	0.04275	0.11016	0.0381	0.0985	0.19665	0.04136	0.10009	0.19656
	1388	0.01985	0.04466	0.11506	0.03966	0.10161	0.20281	0.04301	0.10425	0.20403
	1387	0.02065	0.04646	0.11995	0.04152	0.10506	0.2093	0.04465	0.10841	0.21191
	1386	0.02155	0.04849	0.12485	0.04378	0.10817	0.2158	0.0463	0.11256	0.2202
	1385	0.0224	0.0504	0.12974	0.04627	0.11163	0.2223	0.04795	0.11702	0.22849
	1384	0.02325	0.05231	0.13464	0.04914	0.11474	0.2288	0.0496	0.12118	0.23637
	1383	0.0241	0.05423	0.13954	0.05225	0.11785	0.23495	0.05108	0.12533	0.24425
	1382	0.0249	0.05602	0.14402	0.0556	0.12096	0.24111	0.05273	0.12949	0.25213
	1381	0.0256	0.0576	0.1481	0.05894	0.12372	0.24692	0.05405	0.13306	0.25918
	1380	0.0263	0.05917	0.15178	0.06213	0.12614	0.25205	0.05536	0.13632	0.26582
	1379	0.02685	0.06041	0.15463	0.06485	0.12822	0.2565	0.05652	0.13929	0.27162
	1378	0.0273	0.06143	0.15708	0.06703	0.12995	0.25992	0.05734	0.14167	0.27618
	1377	0.0276	0.0621	0.15912	0.06843	0.13133	0.26266	0.058	0.14315	0.2795
	1376	0.0278	0.06255	0.15994	0.0689	0.13202	0.26437	0.05833	0.14405	0.28199
	1375	0.02785	0.06266	0.15994	0.06858	0.13202	0.26505	0.0585	0.14434	0.28282
	1374	0.02775	0.06244	0.15912	0.06757	0.13167	0.26471	0.05833	0.14405	0.2824
	1373	0.02755	0.06199	0.1579	0.06594	0.13098	0.26368	0.05784	0.14286	0.28116
	1372	0.02725	0.06131	0.15626	0.064	0.1296	0.26163	0.05734	0.14137	0.27867
	1371	0.02685	0.06041	0.15382	0.06197	0.12822	0.25889	0.05652	0.13929	0.27535
	1370	0.0264	0.0594	0.15096	0.05995	0.12649	0.25582	0.05553	0.13692	0.27162
	1369	0.02585	0.05816	0.1481	0.05816	0.12442	0.25205	0.05454	0.13424	0.26706
	1368	0.0253	0.05693	0.14443	0.05653	0.122	0.24829	0.05339	0.13127	0.26208
	1367	0.02465	0.05546	0.14117	0.05505	0.11958	0.24385	0.05207	0.12801	0.25628
	1366	0.024	0.054	0.1375	0.05373	0.11716	0.23906	0.05092	0.12474	0.25047
	1365	0.02335	0.05254	0.13382	0.05249	0.11474	0.23461	0.0496	0.12147	0.24467
	1364	0.0227	0.05108	0.12974	0.05132	0.11197	0.22982	0.04811	0.11791	0.23845
	1363	0.02205	0.04961	0.12607	0.05008	0.10956	0.22504	0.0468	0.11464	0.23223
	1362	0.0214	0.04815	0.12281	0.04891	0.10714	0.22025	0.04564	0.11138	0.22642
	1361	0.0208	0.0468	0.11914	0.04774	0.10472	0.2158	0.04432	0.10811	0.22062
	1360	0.02025	0.04556	0.11628	0.04666	0.10264	0.2117	0.04317	0.10544	0.21564
	1359	0.01975	0.04444	0.11342	0.04565	0.10057	0.20794	0.04218	0.10276	0.21066
	1358	0.0193	0.04342	0.11098	0.04487	0.09884	0.20486	0.04119	0.10039	0.2061
	1357	0.0189	0.04253	0.10853	0.04417	0.09746	0.20178	0.04037	0.09831	0.20237
	1356	0.01855	0.04174	0.1069	0.04362	0.09573	0.19904	0.03955	0.09623	0.19864
	1355	0.01825	0.04106	0.10486	0.04316	0.09469	0.19665	0.03889	0.09474	0.19532
	1354	0.018	0.0405	0.10363	0.04285	0.09366	0.1946	0.03839	0.09296	0.19242
	1353	0.01775	0.03994	0.102	0.04253	0.09262	0.19289	0.03773	0.09177	0.18993
	1352	0.0175	0.03938	0.10078	0.0423	0.09158	0.19118	0.03724	0.09058	0.18744
	1351	0.01735	0.03904	0.09996	0.04207	0.09089	0.18947	0.03691	0.0894	0.18495
	1350	0.01715	0.03859	0.09874	0.04191	0.08986	0.1881	0.03642	0.08821	0.18288
	1349	0.017	0.03825	0.09792	0.04168	0.08916	0.18707	0.03609	0.08732	0.18122
	1348	0.01685	0.03791	0.0971	0.04152	0.08847	0.18571	0.03576	0.08643	0.17915
	1347	0.0167	0.03757	0.09629	0.04129	0.08813	0.18468	0.03543	0.08554	0.17749
	1346	0.0166	0.03735	0.09547	0.04114	0.08744	0.18365	0.0351	0.08494	0.17624
	1345	0.0165	0.03712	0.09506	0.04098	0.08709	0.18297	0.03477	0.08405	0.17458
	1344	0.01635	0.03679	0.09425	0.04082	0.0864	0.18194	0.0346	0.08346	0.17334
	1343	0.0163	0.03667	0.09384	0.04075	0.08605	0.18126	0.03427	0.08286	0.1721
	1342	0.0162	0.03645	0.09343	0.04059	0.08571	0.18058	0.03411	0.08227	0.17085
	1341	0.0161	0.03623	0.09262	0.04044	0.08536	0.17989	0.03394	0.08197	0.16961
	1340	0.016	0.036	0.09221	0.04036	0.08502	0.17921	0.03378	0.08138	0.16878
	1339	0.0159	0.03578	0.0918	0.04012	0.08467	0.17852	0.03345	0.08078	0.16754
	1338	0.01585	0.03566	0.09139	0.03997	0.08433	0.17818	0.03328	0.08049	0.16671
	1337	0.01575	0.03544	0.09098	0.03981	0.08398	0.1775	0.03312	0.07989	0.16588
	1336	0.0157	0.03533	0.09058	0.03958	0.08364	0.17681	0.03295	0.0793	0.16505
	1335	0.0156	0.0351	0.09017	0.03942	0.08329	0.17647	0.03279	0.079	0.16422
	1334	0.01555	0.03499	0.08976	0.03919	0.08329	0.17613	0.03263	0.0787	0.16339
	1333	0.0155	0.03488	0.08935	0.03904	0.08294	0.17545	0.03246	0.07841	0.16256
	1332	0.01545	0.03476	0.08935	0.03888	0.0826	0.17545	0.03246	0.07811	0.16214
	1331	0.0154	0.03465	0.08894	0.0388	0.0826	0.1751	0.0323	0.07781	0.16173
	1330	0.0154	0.03465	0.08894	0.03872	0.0826	0.17476	0.03213	0.07752	0.16131
	1329	0.01535	0.03454	0.08894	0.03865	0.0826	0.17476	0.03213	0.07752	0.1609
	1328	0.01535	0.03454	0.08894	0.03865	0.08225	0.17442	0.03213	0.07722	0.16049
	1327	0.01535	0.03454	0.08854	0.03857	0.08225	0.17442	0.03197	0.07722	0.16049
	1326	0.01535	0.03454	0.08854	0.03865	0.0826	0.17442	0.03197	0.07722	0.16007
	1325	0.01535	0.03454	0.08894	0.03865	0.0826	0.17476	0.03197	0.07692	0.16007
	1324	0.01535	0.03454	0.08894	0.03865	0.0826	0.17476	0.03197	0.07692	0.16007
	1323	0.01535	0.03454	0.08894	0.03872	0.0826	0.17476	0.03197	0.07722	0.16007
	1322	0.0154	0.03465	0.08894	0.0388	0.08294	0.1751	0.03197	0.07722	0.16049
	1321	0.0154	0.03465	0.08935	0.03896	0.08294	0.17545	0.03213	0.07722	0.16049
	1320	0.0154	0.03465	0.08935	0.03904	0.08329	0.17545	0.03213	0.07722	0.16049
	1319	0.01545	0.03476	0.08976	0.03911	0.08329	0.17579	0.03213	0.07752	0.1609
	1318	0.0155	0.03488	0.08976	0.03927	0.08329	0.17613	0.03213	0.07752	0.1609
	1317	0.0155	0.03488	0.08976	0.03935	0.08364	0.17647	0.0323	0.07752	0.16131
	1316	0.0155	0.03488	0.09017	0.0395	0.08364	0.17647	0.0323	0.07781	0.16131
	1315	0.01555	0.03499	0.09017	0.03958	0.08398	0.17681	0.0323	0.07781	0.16173
	1314	0.01555	0.03499	0.09017	0.03966	0.08398	0.17716	0.0323	0.07781	0.16173
	1313	0.01555	0.03499	0.09058	0.03974	0.08398	0.17716	0.0323	0.07781	0.16214
	1312	0.01555	0.03499	0.09058	0.03974	0.08398	0.17716	0.0323	0.07781	0.16214
	1311	0.01555	0.03499	0.09058	0.03974	0.08398	0.17716	0.03213	0.07781	0.16214
	1310	0.0155	0.03488	0.09017	0.03974	0.08364	0.17716	0.03213	0.07752	0.16214
	1309	0.0155	0.03488	0.09017	0.03974	0.08364	0.17716	0.03213	0.07752	0.16214
	1308	0.01545	0.03476	0.09017	0.03974	0.08329	0.17681	0.03197	0.07722	0.16173
	1307	0.0154	0.03465	0.08976	0.03966	0.08329	0.17681	0.0318	0.07692	0.16131
	1306	0.01535	0.03454	0.08935	0.03958	0.08294	0.17647	0.0318	0.07663	0.16131
	1305	0.01525	0.03431	0.08935	0.0395	0.0826	0.17613	0.03164	0.07633	0.1609
	1304	0.0152	0.0342	0.08894	0.03935	0.08225	0.17545	0.03147	0.07603	0.16007
	1303	0.0151	0.03397	0.08854	0.03919	0.08191	0.1751	0.03114	0.07544	0.15966
	1302	0.015	0.03375	0.08772	0.03904	0.08156	0.17442	0.03098	0.07484	0.15883
	1301	0.0149	0.03352	0.08731	0.0388	0.08122	0.17374	0.03081	0.07455	0.158
	1300	0.0148	0.0333	0.0869	0.03857	0.08052	0.17305	0.03048	0.07395	0.15717
	1299	0.01465	0.03296	0.08609	0.03834	0.08018	0.17203	0.03032	0.07336	0.15634
	1298	0.01455	0.03274	0.08568	0.0381	0.07983	0.17134	0.02999	0.07276	0.15551
	1297	0.0144	0.0324	0.08486	0.03779	0.07914	0.17032	0.02982	0.07187	0.15427
	1296	0.0143	0.03218	0.08405	0.03756	0.0788	0.16963	0.02949	0.07128	0.15302
	1295	0.01415	0.03184	0.08323	0.03725	0.07811	0.16861	0.02917	0.07069	0.15219
	1294	0.014	0.0315	0.08282	0.03701	0.07776	0.16758	0.02884	0.07009	0.15095
	1293	0.0139	0.03127	0.08201	0.0367	0.07707	0.1669	0.02867	0.0692	0.1497
	1292	0.01375	0.03094	0.08119	0.03647	0.07672	0.16587	0.02834	0.06861	0.14887
	1291	0.01365	0.03071	0.08078	0.03616	0.07603	0.16484	0.02801	0.06801	0.14763
	1290	0.0135	0.03037	0.07997	0.03593	0.07569	0.16416	0.02785	0.06742	0.14639
	1289	0.0134	0.03015	0.07915	0.03569	0.07534	0.16313	0.02752	0.06653	0.14556
	1288	0.01325	0.02981	0.07874	0.03546	0.07465	0.16245	0.02735	0.06593	0.14431
	1287	0.01315	0.02959	0.07793	0.03523	0.0743	0.16142	0.02702	0.06534	0.14348
	1286	0.01305	0.02936	0.07752	0.03507	0.07396	0.16074	0.02686	0.06475	0.14265
	1285	0.01295	0.02914	0.0767	0.03484	0.07361	0.16006	0.02653	0.06445	0.14141
	1284	0.01285	0.02891	0.0763	0.03468	0.07327	0.15937	0.02636	0.06385	0.14058
	1283	0.01275	0.02869	0.07589	0.03453	0.07292	0.15869	0.0262	0.06326	0.13975
	1282	0.01265	0.02846	0.07548	0.03437	0.07258	0.158	0.02603	0.06296	0.13892
	1281	0.01255	0.02824	0.07466	0.03421	0.07223	0.15732	0.02587	0.06237	0.13851
	1280	0.0125	0.02813	0.07426	0.03406	0.07188	0.15698	0.0257	0.06207	0.13768
	1279	0.0124	0.0279	0.07426	0.0339	0.07154	0.15629	0.02554	0.06178	0.13685
	1278	0.01235	0.02779	0.07385	0.03375	0.07154	0.15595	0.02538	0.06148	0.13643
	1277	0.0123	0.02768	0.07344	0.03367	0.07119	0.15561	0.02521	0.06118	0.13602
	1276	0.01225	0.02756	0.07303	0.03351	0.07119	0.15493	0.02505	0.06089	0.13519
	1275	0.0122	0.02745	0.07262	0.03344	0.07085	0.15458	0.02505	0.06059	0.13477
	1274	0.01215	0.02734	0.07262	0.03328	0.07085	0.15424	0.02488	0.06029	0.13436
	1273	0.0121	0.02722	0.07222	0.0332	0.0705	0.15424	0.02472	0.05999	0.13395
	1272	0.01205	0.02711	0.07222	0.03313	0.0705	0.1539	0.02472	0.0597	0.13353
	1271	0.012	0.027	0.07181	0.03305	0.0705	0.15356	0.02455	0.0597	0.13353
	1270	0.012	0.027	0.07181	0.03297	0.07016	0.15356	0.02455	0.0594	0.13312
	1269	0.01195	0.02689	0.07181	0.03281	0.07016	0.15322	0.02455	0.0594	0.1327
	1268	0.01195	0.02689	0.0714	0.03281	0.07016	0.15322	0.02439	0.0591	0.1327
	1267	0.01195	0.02689	0.0714	0.03274	0.07016	0.15287	0.02439	0.0591	0.13229
	1266	0.0119	0.02678	0.0714	0.03266	0.07016	0.15287	0.02439	0.0591	0.13229
	1265	0.0119	0.02678	0.0714	0.03258	0.07016	0.15287	0.02439	0.05881	0.13229
	1264	0.0119	0.02678	0.0714	0.03258	0.07016	0.15287	0.02422	0.05881	0.13187
	1263	0.0119	0.02678	0.07099	0.0325	0.07016	0.15287	0.02422	0.05881	0.13187
	1262	0.0119	0.02678	0.07099	0.0325	0.0705	0.15287	0.02422	0.05881	0.13187
	1261	0.0119	0.02678	0.07099	0.0325	0.0705	0.15287	0.02422	0.05881	0.13187
	1260	0.0119	0.02678	0.07099	0.03243	0.0705	0.15322	0.02422	0.05881	0.13146
	1259	0.0119	0.02678	0.07099	0.03243	0.0705	0.15322	0.02422	0.05881	0.13146
	1258	0.0119	0.02678	0.07099	0.03243	0.07085	0.15322	0.02422	0.05881	0.13146
	1257	0.0119	0.02678	0.07099	0.03243	0.07085	0.15356	0.02422	0.05881	0.13187
	1256	0.01195	0.02689	0.07099	0.03243	0.07085	0.15356	0.02439	0.05881	0.13187
	1255	0.01195	0.02689	0.07099	0.03243	0.07119	0.1539	0.02439	0.05881	0.13187
	1254	0.012	0.027	0.0714	0.03243	0.07119	0.15424	0.02439	0.0591	0.13187
	1253	0.012	0.027	0.0714	0.03243	0.07154	0.15424	0.02439	0.0591	0.13229
	1252	0.01205	0.02711	0.0714	0.03243	0.07154	0.15458	0.02455	0.0591	0.13229
	1251	0.0121	0.02722	0.0714	0.03235	0.07188	0.15493	0.02455	0.0594	0.1327
	1250	0.0121	0.02722	0.0714	0.03235	0.07223	0.15561	0.02455	0.0594	0.1327
	1249	0.01215	0.02734	0.07181	0.03235	0.07223	0.15595	0.02472	0.0597	0.13312
	1248	0.0122	0.02745	0.07181	0.03227	0.07258	0.15629	0.02472	0.0597	0.13312
	1247	0.01225	0.02756	0.07181	0.03227	0.07292	0.15664	0.02488	0.05999	0.13353
	1246	0.0123	0.02768	0.07181	0.03219	0.07327	0.15698	0.02488	0.05999	0.13395
	1245	0.01235	0.02779	0.07181	0.03211	0.07327	0.15766	0.02488	0.06029	0.13395
	1244	0.01235	0.02779	0.07222	0.03204	0.07361	0.158	0.02505	0.06059	0.13436
	1243	0.0124	0.0279	0.07222	0.03196	0.07396	0.15835	0.02505	0.06059	0.13436
	1242	0.01245	0.02801	0.07222	0.03188	0.07396	0.15869	0.02505	0.06059	0.13477
	1241	0.01245	0.02801	0.07222	0.03188	0.0743	0.15903	0.02521	0.06089	0.13477
	1240	0.01245	0.02801	0.07222	0.0318	0.0743	0.15937	0.02521	0.06089	0.13477
	1239	0.0125	0.02813	0.07222	0.03173	0.0743	0.15937	0.02521	0.06089	0.13477
	1238	0.0125	0.02813	0.07222	0.03173	0.07465	0.15971	0.02521	0.06089	0.13477
	1237	0.01245	0.02801	0.07222	0.03173	0.07465	0.15971	0.02521	0.06089	0.13477
	1236	0.01245	0.02801	0.07181	0.03165	0.07465	0.15971	0.02521	0.06059	0.13436
	1235	0.0124	0.0279	0.07181	0.03165	0.07465	0.15937	0.02505	0.06059	0.13436
	1234	0.0124	0.0279	0.0714	0.03165	0.0743	0.15937	0.02505	0.06029	0.13395
	1233	0.01235	0.02779	0.0714	0.03157	0.0743	0.15903	0.02488	0.06029	0.13353
	1232	0.01225	0.02756	0.07099	0.03149	0.07396	0.15869	0.02488	0.05999	0.13312
	1231	0.0122	0.02745	0.07099	0.03142	0.07396	0.15835	0.02472	0.0597	0.13229
	1230	0.01215	0.02734	0.07058	0.03142	0.07361	0.15766	0.02455	0.0594	0.13187
	1229	0.0121	0.02722	0.07018	0.03134	0.07327	0.15732	0.02455	0.0591	0.13146
	1228	0.012	0.027	0.07018	0.03118	0.07292	0.15698	0.02439	0.05881	0.13063
	1227	0.01195	0.02689	0.06977	0.0311	0.07258	0.15629	0.02422	0.05821	0.13021
	1226	0.01185	0.02666	0.06936	0.03103	0.07258	0.15595	0.02406	0.05792	0.1298
	1225	0.0118	0.02655	0.06895	0.03095	0.07223	0.15561	0.02389	0.05762	0.12897
	1224	0.01175	0.02644	0.06895	0.03095	0.07188	0.15493	0.02389	0.05732	0.12855
	1223	0.01165	0.02621	0.06854	0.03087	0.07154	0.15458	0.02373	0.05702	0.12814
	1222	0.0116	0.0261	0.06854	0.03087	0.07119	0.15424	0.02356	0.05673	0.12772
	1221	0.01155	0.02599	0.06814	0.03087	0.07085	0.1539	0.0234	0.05673	0.12731
	1220	0.0115	0.02587	0.06814	0.03087	0.07085	0.15356	0.0234	0.05643	0.1269
	1219	0.0115	0.02587	0.06773	0.03087	0.0705	0.15322	0.02323	0.05613	0.12648
	1218	0.01145	0.02576	0.06773	0.03087	0.07016	0.15287	0.02323	0.05613	0.12648
	1217	0.0114	0.02565	0.06773	0.03095	0.07016	0.15287	0.02307	0.05584	0.12607
	1216	0.0114	0.02565	0.06732	0.03095	0.06981	0.15253	0.02307	0.05584	0.12607
	1215	0.01135	0.02554	0.06732	0.03103	0.06981	0.15253	0.02307	0.05554	0.12607
	1214	0.01135	0.02554	0.06732	0.03103	0.06947	0.15219	0.0229	0.05554	0.12607
	1213	0.0113	0.02543	0.06732	0.0311	0.06947	0.15219	0.0229	0.05554	0.12565
	1212	0.0113	0.02543	0.06732	0.0311	0.06947	0.15219	0.0229	0.05554	0.12565
	1211	0.01125	0.02531	0.06691	0.0311	0.06947	0.15185	0.0229	0.05524	0.12565
	1210	0.01125	0.02531	0.06691	0.0311	0.06912	0.15185	0.0229	0.05524	0.12565
	1209	0.01125	0.02531	0.06691	0.0311	0.06912	0.15185	0.02274	0.05524	0.12565
	1208	0.0112	0.0252	0.06691	0.0311	0.06912	0.15185	0.02274	0.05524	0.12565
	1207	0.0112	0.0252	0.06691	0.03103	0.06912	0.15151	0.02274	0.05524	0.12565
	1206	0.0112	0.0252	0.06691	0.03103	0.06877	0.15151	0.02274	0.05524	0.12565
	1205	0.01115	0.02509	0.0665	0.03103	0.06877	0.15151	0.02274	0.05524	0.12607
	1204	0.01115	0.02509	0.0665	0.03095	0.06877	0.15151	0.02274	0.05524	0.12607
	1203	0.01115	0.02509	0.0665	0.03095	0.06877	0.15116	0.02274	0.05524	0.12607
	1202	0.0111	0.02498	0.0665	0.03087	0.06877	0.15116	0.02274	0.05524	0.12607
	1201	0.0111	0.02498	0.0665	0.03087	0.06877	0.15116	0.02257	0.05524	0.12607
	1200	0.01105	0.02486	0.0661	0.03087	0.06843	0.15116	0.02257	0.05524	0.12607
	1199	0.01105	0.02486	0.0661	0.03087	0.06843	0.15082	0.02257	0.05524	0.12607
	1198	0.01105	0.02486	0.0661	0.03087	0.06843	0.15082	0.02257	0.05524	0.12607
	1197	0.011	0.02475	0.0661	0.03087	0.06843	0.15082	0.02257	0.05524	0.12607
	1196	0.011	0.02475	0.06569	0.03087	0.06843	0.15082	0.02257	0.05495	0.12607
	1195	0.011	0.02475	0.06569	0.03087	0.06843	0.15048	0.02257	0.05495	0.12607
	1194	0.01095	0.02464	0.06569	0.03095	0.06808	0.15048	0.02257	0.05495	0.12607
	1193	0.01095	0.02464	0.06569	0.03095	0.06808	0.15048	0.02257	0.05495	0.12607
	1192	0.01095	0.02464	0.06569	0.03095	0.06808	0.15048	0.02257	0.05495	0.12607
	1191	0.0109	0.02453	0.06528	0.03095	0.06808	0.15048	0.02257	0.05495	0.12607
	1190	0.0109	0.02453	0.06528	0.03095	0.06808	0.15014	0.02257	0.05495	0.12607
	1189	0.0109	0.02453	0.06528	0.03095	0.06808	0.15014	0.02257	0.05495	0.12607
	1188	0.0109	0.02453	0.06528	0.03095	0.06808	0.15014	0.02241	0.05495	0.12607
	1187	0.01085	0.02441	0.06528	0.03095	0.06774	0.15014	0.02241	0.05495	0.12607
	1186	0.01085	0.02441	0.06487	0.03087	0.06774	0.15014	0.02241	0.05495	0.12607
	1185	0.01085	0.02441	0.06487	0.03087	0.06774	0.15014	0.02241	0.05495	0.12607
	1184	0.01085	0.02441	0.06487	0.03079	0.06774	0.1498	0.02241	0.05495	0.12607
	1183	0.0108	0.0243	0.06487	0.03072	0.06774	0.1498	0.02241	0.05495	0.12607
	1182	0.0108	0.0243	0.06487	0.03072	0.06774	0.1498	0.02241	0.05495	0.12607
	1181	0.0108	0.0243	0.06487	0.03064	0.06774	0.15014	0.02241	0.05495	0.12607
	1180	0.0108	0.0243	0.06487	0.03064	0.06774	0.15014	0.02257	0.05495	0.12607
	1179	0.0108	0.0243	0.06487	0.03064	0.06774	0.15014	0.02257	0.05495	0.12607
	1178	0.0108	0.0243	0.06487	0.03056	0.06774	0.15014	0.02257	0.05495	0.12607
	1177	0.01085	0.02441	0.06487	0.03064	0.06774	0.15014	0.02257	0.05495	0.12607
	1176	0.01085	0.02441	0.06487	0.03064	0.06808	0.15048	0.02257	0.05495	0.12607
	1175	0.01085	0.02441	0.06487	0.03072	0.06808	0.15048	0.02257	0.05495	0.12607
	1174	0.01085	0.02441	0.06487	0.03079	0.06808	0.15048	0.02274	0.05495	0.12607
	1173	0.0109	0.02453	0.06528	0.03087	0.06843	0.15082	0.02274	0.05524	0.12607
	1172	0.0109	0.02453	0.06528	0.03095	0.06843	0.15082	0.02274	0.05524	0.12607
	1171	0.01095	0.02464	0.06528	0.0311	0.06843	0.15116	0.0229	0.05524	0.12607
	1170	0.01095	0.02464	0.06528	0.03118	0.06877	0.15116	0.0229	0.05524	0.12607
	1169	0.01095	0.02464	0.06528	0.03126	0.06877	0.15151	0.0229	0.05524	0.12607
	1168	0.011	0.02475	0.06528	0.03134	0.06912	0.15151	0.02307	0.05524	0.12607
	1167	0.011	0.02475	0.06528	0.03142	0.06912	0.15151	0.02307	0.05554	0.12607
	1166	0.011	0.02475	0.06528	0.03142	0.06947	0.15151	0.02307	0.05554	0.12565
	1165	0.011	0.02475	0.06528	0.03149	0.06947	0.15185	0.02323	0.05554	0.12565
	1164	0.011	0.02475	0.06528	0.03149	0.06947	0.15185	0.02323	0.05524	0.12565
	1163	0.011	0.02475	0.06528	0.03157	0.06981	0.15151	0.02323	0.05524	0.12524
	1162	0.011	0.02475	0.06487	0.03157	0.06981	0.15151	0.02323	0.05524	0.12482
	1161	0.011	0.02475	0.06487	0.03165	0.06981	0.15151	0.02323	0.05524	0.12441
	1160	0.01095	0.02464	0.06446	0.03165	0.06981	0.15116	0.02307	0.05495	0.12399
	1159	0.0109	0.02453	0.06446	0.03165	0.06947	0.15082	0.02307	0.05465	0.12358
	1158	0.0109	0.02453	0.06406	0.03157	0.06947	0.15048	0.02307	0.05435	0.12275
	1157	0.01085	0.02441	0.06365	0.03157	0.06912	0.15014	0.0229	0.05435	0.12233
	1156	0.01075	0.02419	0.06324	0.03142	0.06912	0.1498	0.02274	0.05376	0.1215
	1155	0.0107	0.02407	0.06283	0.03126	0.06877	0.14911	0.02274	0.05346	0.12068
	1154	0.01065	0.02396	0.06242	0.0311	0.06843	0.14877	0.02257	0.05316	0.11985
	1153	0.01055	0.02374	0.06202	0.03095	0.06808	0.14809	0.02241	0.05287	0.1186
	1152	0.01045	0.02351	0.06161	0.03072	0.06774	0.1474	0.02224	0.05227	0.11777
	1151	0.01035	0.02329	0.06079	0.03048	0.06739	0.14672	0.02208	0.05168	0.11653
	1150	0.01025	0.02306	0.06038	0.03017	0.0667	0.14603	0.02175	0.05138	0.1157
	1149	0.01015	0.02284	0.05998	0.02994	0.06636	0.14535	0.02159	0.05079	0.11445
	1148	0.01005	0.02261	0.05916	0.0297	0.06601	0.14467	0.02142	0.05019	0.11321
	1147	0.00995	0.02239	0.05875	0.02947	0.06532	0.14398	0.02109	0.0496	0.11238
	1146	0.00985	0.02216	0.05834	0.02924	0.06497	0.14296	0.02093	0.0493	0.11114
	1145	0.00975	0.02194	0.05753	0.029	0.06463	0.14227	0.02076	0.04871	0.10989
	1144	0.00965	0.02171	0.05712	0.02885	0.06394	0.14159	0.0206	0.04811	0.10906
	1143	0.00955	0.02149	0.05671	0.02862	0.06359	0.1409	0.02027	0.04752	0.10782
	1142	0.0095	0.02138	0.0563	0.02846	0.06324	0.14056	0.0201	0.04722	0.10699
	1141	0.0094	0.02115	0.0559	0.0283	0.0629	0.13988	0.01994	0.04663	0.10575
	1140	0.0093	0.02092	0.05549	0.02823	0.06221	0.13919	0.01977	0.04633	0.10492
	1139	0.0092	0.0207	0.05508	0.02807	0.06186	0.13851	0.01961	0.04574	0.10409
	1138	0.00915	0.02059	0.05467	0.02799	0.06152	0.13817	0.01944	0.04544	0.10326
	1137	0.00905	0.02036	0.05426	0.02792	0.06152	0.13748	0.01928	0.04514	0.10243
	1136	0.009	0.02025	0.05386	0.02784	0.06117	0.13714	0.01911	0.04485	0.1016
	1135	0.0089	0.02003	0.05345	0.02776	0.06083	0.13646	0.01911	0.04455	0.10118
	1134	0.00885	0.01991	0.05304	0.02776	0.06083	0.13612	0.01895	0.04425	0.10036
	1133	0.0088	0.0198	0.05304	0.02768	0.06048	0.13577	0.01878	0.04396	0.09994
	1132	0.00875	0.01969	0.05263	0.02768	0.06048	0.13543	0.01878	0.04396	0.09953
	1131	0.0087	0.01957	0.05263	0.02768	0.06013	0.13543	0.01878	0.04366	0.09911
	1130	0.00865	0.01946	0.05222	0.02768	0.06013	0.13509	0.01862	0.04366	0.0987
	1129	0.00865	0.01946	0.05222	0.02768	0.06013	0.13475	0.01862	0.04336	0.09828
	1128	0.0086	0.01935	0.05222	0.0276	0.06013	0.13475	0.01862	0.04336	0.09787
	1127	0.0086	0.01935	0.05182	0.0276	0.06013	0.13475	0.01862	0.04336	0.09787
	1126	0.00855	0.01924	0.05182	0.0276	0.06013	0.13441	0.01862	0.04336	0.09787
	1125	0.00855	0.01924	0.05182	0.0276	0.06013	0.13441	0.01845	0.04336	0.09745
	1124	0.0085	0.01913	0.05182	0.02753	0.06048	0.13441	0.01845	0.04336	0.09745
	1123	0.0085	0.01913	0.05182	0.02753	0.06048	0.13441	0.01862	0.04336	0.09745
	1122	0.0085	0.01913	0.05182	0.02745	0.06083	0.13441	0.01862	0.04366	0.09745
	1121	0.0085	0.01913	0.05182	0.02745	0.06083	0.13441	0.01862	0.04366	0.09787
	1120	0.0085	0.01913	0.05222	0.02737	0.06117	0.13475	0.01862	0.04396	0.09787
	1119	0.0085	0.01913	0.05222	0.02737	0.06117	0.13475	0.01862	0.04396	0.09828
	1118	0.0085	0.01913	0.05263	0.02729	0.06152	0.13509	0.01862	0.04425	0.09828
	1117	0.0085	0.01913	0.05304	0.02729	0.06186	0.13509	0.01878	0.04455	0.0987
	1116	0.00855	0.01924	0.05345	0.02729	0.06221	0.13543	0.01878	0.04514	0.09911
	1115	0.00855	0.01924	0.05426	0.02729	0.06255	0.13577	0.01895	0.04544	0.09994
	1114	0.0086	0.01935	0.05467	0.02729	0.06324	0.13646	0.01895	0.04604	0.10036
	1113	0.00865	0.01946	0.05549	0.02737	0.06359	0.1368	0.01911	0.04663	0.10118
	1112	0.0087	0.01957	0.0563	0.02737	0.06428	0.13748	0.01928	0.04722	0.10201
	1111	0.00875	0.01969	0.05712	0.02745	0.06497	0.13783	0.01928	0.04782	0.10284
	1110	0.0088	0.0198	0.05794	0.02753	0.06566	0.13885	0.01944	0.04841	0.10409
	1109	0.0089	0.02003	0.05916	0.02768	0.06636	0.13954	0.01961	0.0493	0.10492
	1108	0.00895	0.02014	0.06038	0.02776	0.06739	0.14022	0.01977	0.0499	0.10616
	1107	0.00905	0.02036	0.06161	0.02792	0.06808	0.14125	0.0201	0.05079	0.10741
	1106	0.00915	0.02059	0.06283	0.02807	0.06912	0.14227	0.02027	0.05168	0.10865
	1105	0.00925	0.02081	0.06406	0.02823	0.07016	0.1433	0.02043	0.05257	0.11031
	1104	0.00935	0.02104	0.06528	0.02838	0.07119	0.14432	0.0206	0.05346	0.11155
	1103	0.00945	0.02126	0.06691	0.02862	0.07188	0.14535	0.02093	0.05435	0.1128
	1102	0.00955	0.02149	0.06814	0.02877	0.07292	0.14638	0.02109	0.05554	0.11445
	1101	0.0097	0.02183	0.06936	0.02893	0.07396	0.1474	0.02142	0.05643	0.1157
	1100	0.0098	0.02205	0.07099	0.02908	0.075	0.14843	0.02159	0.05732	0.11736
	1099	0.0099	0.02228	0.07222	0.02924	0.07603	0.14945	0.02175	0.05821	0.1186
	1098	0.01	0.0225	0.07344	0.02939	0.07672	0.15048	0.02192	0.05881	0.11985
	1097	0.0101	0.02272	0.07466	0.02955	0.07776	0.15151	0.02224	0.0597	0.1215
	1096	0.0102	0.02295	0.07589	0.0297	0.07845	0.15253	0.02241	0.06059	0.12275
	1095	0.0103	0.02318	0.0767	0.02986	0.07949	0.15356	0.02257	0.06118	0.12358
	1094	0.01035	0.02329	0.07793	0.03002	0.08018	0.15424	0.02274	0.06178	0.12482
	1093	0.01045	0.02351	0.07874	0.03025	0.08052	0.15527	0.0229	0.06237	0.12607
	1092	0.0105	0.02363	0.07956	0.0304	0.08122	0.15595	0.02307	0.06267	0.1269
	1091	0.01055	0.02374	0.07997	0.03056	0.08156	0.15664	0.02307	0.06326	0.12814
	1090	0.0106	0.02385	0.08078	0.03079	0.08225	0.15732	0.02323	0.06356	0.12897
	1089	0.01065	0.02396	0.08119	0.03103	0.0826	0.158	0.0234	0.06385	0.1298
	1088	0.0107	0.02407	0.0816	0.03134	0.08294	0.15835	0.0234	0.06415	0.13063
	1087	0.0107	0.02407	0.08201	0.03165	0.08294	0.15903	0.02356	0.06415	0.13146
	1086	0.01075	0.02419	0.08201	0.03211	0.08329	0.15937	0.02356	0.06415	0.13229
	1085	0.01075	0.02419	0.08201	0.03258	0.08329	0.16006	0.02373	0.06415	0.13312
	1084	0.01075	0.02419	0.08201	0.03313	0.08329	0.1604	0.02373	0.06415	0.13395
	1083	0.01075	0.02419	0.08201	0.03375	0.08294	0.1604	0.02373	0.06415	0.13477
	1082	0.0107	0.02407	0.0816	0.03445	0.08294	0.16074	0.02373	0.06385	0.13519
	1081	0.0107	0.02407	0.08119	0.03523	0.0826	0.16108	0.02373	0.06356	0.1356
	1080	0.01065	0.02396	0.08078	0.03624	0.08225	0.16108	0.02373	0.06326	0.13602
	1079	0.0106	0.02385	0.08038	0.03725	0.08191	0.16108	0.02373	0.06296	0.13643
	1078	0.01055	0.02374	0.07956	0.03841	0.08156	0.16108	0.02373	0.06237	0.13685
	1077	0.0105	0.02363	0.07874	0.03958	0.08087	0.16074	0.02373	0.06178	0.13685
	1076	0.01045	0.02351	0.07793	0.04075	0.08018	0.16074	0.02373	0.06118	0.13685
	1075	0.01035	0.02329	0.07711	0.04191	0.07949	0.16006	0.02356	0.06059	0.13643
	1074	0.0103	0.02318	0.0763	0.04285	0.0788	0.15971	0.02356	0.05999	0.13602
	1073	0.0102	0.02295	0.07507	0.04362	0.07811	0.15937	0.0234	0.0594	0.1356
	1072	0.01015	0.02284	0.07426	0.04409	0.07707	0.15869	0.02323	0.05851	0.13477
	1071	0.01005	0.02261	0.07303	0.04432	0.07638	0.15766	0.02307	0.05762	0.13395
	1070	0.00995	0.02239	0.07181	0.04417	0.07534	0.15698	0.0229	0.05702	0.1327
	1069	0.00985	0.02216	0.07058	0.04378	0.0743	0.15595	0.02274	0.05613	0.13146
	1068	0.0098	0.02205	0.06977	0.04316	0.07327	0.15493	0.02257	0.05524	0.1298
	1067	0.0097	0.02183	0.06854	0.04238	0.07223	0.1539	0.02241	0.05435	0.12855
	1066	0.0096	0.0216	0.06732	0.04145	0.07119	0.15287	0.02224	0.05346	0.1269
	1065	0.0095	0.02138	0.0661	0.04044	0.07016	0.15185	0.02208	0.05257	0.12482
	1064	0.00945	0.02126	0.06528	0.03942	0.06912	0.15082	0.02175	0.05198	0.12316
	1063	0.00935	0.02104	0.06446	0.03849	0.06843	0.1498	0.02159	0.05108	0.1215
	1062	0.00925	0.02081	0.06324	0.03756	0.06739	0.14843	0.02142	0.05019	0.11943
	1061	0.0092	0.0207	0.06242	0.0367	0.06636	0.1474	0.02126	0.0496	0.11777
	1060	0.00915	0.02059	0.06161	0.03593	0.06566	0.14672	0.02109	0.04901	0.11611
	1059	0.00905	0.02036	0.0612	0.03515	0.06463	0.14569	0.02076	0.04841	0.11445
	1058	0.009	0.02025	0.06038	0.03445	0.06394	0.14501	0.0206	0.04782	0.1128
	1057	0.00895	0.02014	0.05998	0.03383	0.06324	0.14398	0.02043	0.04722	0.11155
	1056	0.0089	0.02003	0.05957	0.0332	0.06255	0.1433	0.02043	0.04663	0.10989
	1055	0.0089	0.02003	0.05916	0.03258	0.06186	0.14296	0.02027	0.04633	0.10906
	1054	0.00885	0.01991	0.05875	0.03204	0.06152	0.14261	0.0201	0.04604	0.10782
	1053	0.00885	0.01991	0.05875	0.03149	0.06117	0.14227	0.0201	0.04574	0.10699
	1052	0.00885	0.01991	0.05875	0.03103	0.06083	0.14193	0.0201	0.04574	0.10658
	1051	0.00885	0.01991	0.05875	0.03056	0.06048	0.14193	0.0201	0.04544	0.10575
	1050	0.00885	0.01991	0.05916	0.03025	0.06013	0.14227	0.0201	0.04544	0.10575
	1049	0.0089	0.02003	0.05957	0.02986	0.06013	0.14227	0.0201	0.04544	0.10533
	1048	0.00895	0.02014	0.05957	0.02963	0.05979	0.14296	0.0201	0.04574	0.10533
	1047	0.009	0.02025	0.06038	0.02939	0.05979	0.1433	0.02027	0.04604	0.10575
	1046	0.00905	0.02036	0.06079	0.02932	0.05979	0.14398	0.02043	0.04604	0.10616
	1045	0.0091	0.02048	0.0612	0.02916	0.06013	0.14467	0.0206	0.04633	0.10658
	1044	0.0092	0.0207	0.06202	0.02916	0.06013	0.14535	0.0206	0.04693	0.10699
	1043	0.0093	0.02092	0.06242	0.02924	0.06048	0.14603	0.02093	0.04722	0.10782
	1042	0.0094	0.02115	0.06324	0.02932	0.06048	0.14706	0.02109	0.04782	0.10823
	1041	0.0095	0.02138	0.06406	0.02947	0.06083	0.14809	0.02126	0.04811	0.10906
	1040	0.0096	0.0216	0.06446	0.02963	0.06117	0.14877	0.02142	0.04871	0.10989
	1039	0.0097	0.02183	0.06528	0.02986	0.06152	0.1498	0.02159	0.04901	0.11072
	1038	0.0098	0.02205	0.0661	0.03017	0.06152	0.15082	0.02192	0.0496	0.11155
	1037	0.0099	0.02228	0.0665	0.03048	0.06186	0.15151	0.02208	0.05019	0.11238
	1036	0.01	0.0225	0.06732	0.03079	0.06221	0.15253	0.02224	0.05049	0.11321
	1035	0.0101	0.02272	0.06773	0.03103	0.06255	0.15322	0.02241	0.05108	0.11404
	1034	0.01015	0.02284	0.06814	0.03126	0.06255	0.1539	0.02257	0.05138	0.11445
	1033	0.0102	0.02295	0.06854	0.03142	0.0629	0.15424	0.0229	0.05168	0.11487
	1032	0.0103	0.02318	0.06854	0.03157	0.0629	0.15493	0.0229	0.05198	0.11528
	1031	0.0103	0.02318	0.06895	0.03157	0.0629	0.15527	0.02307	0.05227	0.1157
	1030	0.01035	0.02329	0.06895	0.03149	0.0629	0.15527	0.02323	0.05227	0.11611
	1029	0.01035	0.02329	0.06895	0.03134	0.0629	0.15527	0.02323	0.05257	0.11611
	1028	0.01035	0.02329	0.06854	0.03118	0.0629	0.15527	0.0234	0.05257	0.11611
	1027	0.01035	0.02329	0.06854	0.03095	0.0629	0.15493	0.0234	0.05257	0.1157
	1026	0.0103	0.02318	0.06814	0.03072	0.0629	0.15493	0.0234	0.05257	0.1157
	1025	0.0103	0.02318	0.06773	0.03048	0.06255	0.15424	0.0234	0.05227	0.11528
	1024	0.01025	0.02306	0.06732	0.03025	0.06255	0.1539	0.0234	0.05227	0.11487
	1023	0.0102	0.02295	0.06691	0.02994	0.06221	0.15322	0.0234	0.05198	0.11445
	1022	0.0101	0.02272	0.0665	0.0297	0.06186	0.15253	0.0234	0.05198	0.11363
	1021	0.01005	0.02261	0.0661	0.02947	0.06152	0.15185	0.02323	0.05168	0.11321
	1020	0.00995	0.02239	0.06528	0.02924	0.06117	0.15116	0.02323	0.05108	0.11238
	1019	0.0099	0.02228	0.06487	0.029	0.06083	0.15014	0.02307	0.05079	0.11155
	1018	0.0098	0.02205	0.06406	0.02885	0.06048	0.14945	0.02307	0.05049	0.11072
	1017	0.0097	0.02183	0.06324	0.02862	0.06013	0.14843	0.0229	0.0499	0.10948
	1016	0.0096	0.0216	0.06242	0.02838	0.05979	0.1474	0.02274	0.0496	0.10865
	1015	0.0095	0.02138	0.06161	0.02815	0.05944	0.14638	0.02257	0.04901	0.10741
	1014	0.0094	0.02115	0.06079	0.02792	0.0591	0.14535	0.02241	0.04871	0.10658
	1013	0.0093	0.02092	0.05998	0.02768	0.05875	0.14432	0.02224	0.04811	0.10533
	1012	0.0092	0.0207	0.05916	0.02745	0.05806	0.1433	0.02192	0.04752	0.10409
	1011	0.0091	0.02048	0.05834	0.02729	0.05772	0.14227	0.02175	0.04693	0.10284
	1010	0.009	0.02025	0.05753	0.02706	0.05737	0.1409	0.02159	0.04633	0.1016
	1009	0.0089	0.02003	0.05671	0.02683	0.05702	0.13988	0.02126	0.04574	0.10036
	1008	0.00875	0.01969	0.0559	0.02667	0.05633	0.13851	0.02109	0.04514	0.09911
	1007	0.00865	0.01946	0.05508	0.02644	0.05599	0.13748	0.02076	0.04455	0.09745
	1006	0.00855	0.01924	0.05426	0.02628	0.05564	0.13612	0.0206	0.04396	0.09621
	1005	0.0084	0.0189	0.05304	0.02613	0.05495	0.13475	0.02027	0.04336	0.09496
	1004	0.0083	0.01868	0.05222	0.02589	0.0546	0.13372	0.0201	0.04247	0.09331
	1003	0.0082	0.01845	0.05141	0.02574	0.05426	0.13235	0.01977	0.04188	0.09206
	1002	0.00805	0.01811	0.05059	0.02558	0.05357	0.13099	0.01961	0.04128	0.09082
	1001	0.00795	0.01789	0.04937	0.02543	0.05322	0.12962	0.01928	0.04069	0.08916
	1000	0.0078	0.01755	0.04855	0.02527	0.05288	0.12859	0.01911	0.04009	0.08791
			--
			--
			--
			--
			--
			--
			--
			--
			--
			--
			--
			--
			--
			--
			--
			--
			--
			--
			--

## Sheet: FTIR Indices
	Binder	Sulfoxide						Carbonyl
		UA		RTFO		PAV		UA		RTFO		PAV
	Control	0.02281	0.0049	0.03754	0.003	0.09564	0.006	0.00606	0.0022	0.01957	0.002	0.08051	0.0049
	TPCMA	0.00608	0.003	0.01081	0.003	0.05811	0.003	0.00305	0.0013	0.02855	0.003	0.04509	0.003
	PPCMA	0.0121	0.005	0.05018	0.005	0.10557	0.004	0.00366	0.001	0.07797	0.0015	0.09555	0.005

## Sheet: MSCR_Jnr
	Binder	Jnr_3.2						Jnr_5.0
		Unaged		RTFO		PAV		Unaged		RTFO		PAV
	Control	3.32675	0.13	1.54383	0.08	0.33559	0.09	3.55925	0.13	1.64618	0.1	0.35455	0.08
	TPCMA	2.68519	0.1	1.30232	0.13	0.35349	0.08	2.83876	0.1	1.38898	0.11	0.37245	0.09
	PPCMA	2.03108	0.13	0.75475	0.1	0.14964	0.04	2.16577	0.13	0.8052	0.06	0.16108	0.05

## Sheet: MSCR_AI
	Binder	Jnr_3.2		Jnr_5.0
		RTFO	PAV	RTFO	PAV
	Control	2.15487	9.91306	2.16212	10.0387
	TPCMA	2.06186	7.59626	2.04377	7.62178
	PPCMA	2.69104	13.573	2.68972	13.4452

## Sheet: FS_AI
	AI based on G*
	Binder	RTFO			PAV
		1	10	100	1	10	100
	Control	1.92831	1.83412	1.66599	6.62088	5.38875	4.04872
	TPCMA	1.89204	1.80937	1.65529	5.62963	4.64859	3.42098
	PPCMA	2.13844	1.95209	1.72742	9.94338	6.67649	4.94385
	AI based on Phase Angle
	Binder	RTFO			PAV
		1	10	100	1	10	100
	Control	1.01389	1.03369	1.05413	1.06882	1.12759	1.17294
	TPCMA	1.01432	1.03232	1.05605	1.05574	1.10867	1.16418
	PPCMA	1.03201	1.05608	1.09152	1.21572	1.30576	1.35404

## Sheet: FS_G and Delta
		Binder
			UA		RTFO		PAV
		Control	84.16	1.0002	81.417	1.0141	74.637	1.3415
		TPCMA	84.389	0.9114	81.747	0.7015	76.117	1.1642
		PPCMA	83.05	0.601	78.64	0.9354	63.603	0.8042
		Binder
			UA		RTFO		PAV
		Control	84.16	1	81.417	1	74.637	1.3
		TPCMA	84.389	0.9	81.747	0.7	76.117	1.1
		PPCMA	83.05	0.6	78.64	0.9	63.603	0.8

## Sheet: ZSV
	Binder
		UA		RTFO		PAV
	Control	351.07	160.125	705.128	127.342	2613.11	200.015
	TPCMA	437.553	154.231	862.875	132.1	2973.61	170.476
	PPCMA	549.446	138.002	1269.16	140.408	4694.53	184.301

## Sheet: ZSV_AI
	Binder
		RTFO	PAV
	Control	2.00851	7.44327
	TPCMA	1.97204	6.796
	PPCMA	2.30988	8.54412

## Sheet: NMR
	Binder	H_Gamma						H_ar
		UA		RTFO		PAV		UA		RTFO		PAV
	Control	0.1625	0.01	0.18232	0.007	0.21006	0.02	0.08417	0.004	0.081	0.002	0.07768	0.005
	TPCMA	0.16048	0.006	0.17453	0.005	0.18603	0.01	0.03717	0.005	0.03098	0.003	0.02844	0.004
	PPCMA	0.21112	0.004	0.3266	0.009	0.36375	0.015	0.09016	0.006	0.084	0.003	0.06082	0.004

## Sheet: Hgamma_Jnr_Correlation
	Binder	H_Gamma	Jnr_3.2	H_Gamma	Jnr_3.2	H_Gamma	Jnr_3.2
		VG30		TPC		PPC
	UA	0.1625	3.32675	0.16048	2.68519	0.21112	2.03108
	RTFO	0.18423	1.54383	0.17453	1.30232	0.3266	0.75475
	PAV	0.21006	0.33559	0.18603	0.35349	0.36375	0.13964

[truncated: 1 more sheets: BYET]
